# Supplementary material for: The developmental hierarchy and scarcity of replicative slender trypanosomes in blood challenges their role in infection maintenance
Source: Proc Natl Acad Sci U S A. 2023 Oct 12;120(42):e2306848120. doi: 10.1073/pnas.2306848120 (PMC10589647; doi:10.1073/pnas.2306848120)
Supplement: Supplementary file 3 — Dataset S02 (XLSX) [file pnas.2306848120.sd02.xlsx]

## Sheet: cluster 0
Cluster marker genes identified by differential expression analysis between day 7 (minus and plus dox) and day 23 (minus and plus dox) for cluster 0. Significant marker genes (p_val_adj < 0.05) over expressed in one cluster compared to all others are listed.
avg_log2FC = log2 of FC between average expression in day 7 vs day 23
pct.1 = proportion of target cluster cells with this transcript
pct.2 = proportion of all other cluster cells with this transcript
Gene	p_val	avg_log2FC	pct.1	pct.2	p_val_adj	Product Description	Gene Name or Symbol
Tb927.11.18700	0	0.832954	0.969	0.794	0	hypothetical protein, conserved	N/A
Tb11.v5.0632	0	0.681428	1	0.967	0	Sel1 repeat, putative	N/A
Tb927.11.19800	0	0.661074	0.813	0.512	0	hypothetical protein	N/A
Tb1.NT.27	0	0.489389	0.522	0.323	0	Noncoding RNA, putative	N/A
Tb927.11.19810	0	0.466048	0.525	0.465	0	hypothetical protein	N/A
Tb927.4.1220	0	0.294568	0.363	0.06	0	leucine-rich repeat protein (LRRP), putative	N/A
Tb10.v4.0163	1.3398e-274	0.291745	0.25	0.115	1.50273e-270	variant surface glycoprotein (VSG), putative	N/A
Tb927.11.18720	0	0.270506	0.614	0.344	0	variant surface protein (VSG), putative	N/A
Tb927.7.3970	2.00945e-93	-0.259371	0.998	0.992	2.25379e-89	hypothetical protein, conserved	N/A
Tb927.1.4650	0	-0.261079	0.979	0.853	0	cyclin-like F-box protein 2	CFB2
Tb927.6.690	0	-0.285584	0.884	0.742	0	hypothetical protein, conserved	N/A
Tb11.v5.0111	0	-0.373981	0.645	0.009	0	variant surface protein (VSG), putative	N/A
Tb927.1.5100	0	-0.409875	0.987	0.623	0	expression site-associated gene 2 (ESAG2) protein, putative	N/A

## Sheet: cluster 1
Cluster marker genes identified by differential expression analysis between day 7 (minus and plus dox) and day 23 (minus and plus dox) for cluster 1. Significant marker genes (p_val_adj < 0.05) over expressed in one cluster compared to all others are listed.
avg_log2FC = log2 of FC between average expression in day 7 vs day 23
pct.1 = proportion of target cluster cells with this transcript
pct.2 = proportion of all other cluster cells with this transcript
Gene	p_val	avg_log2FC	pct.1	pct.2	p_val_adj	Product Description	Gene Name or Symbol
Tb927.10.13790	1.00835e-47	0.42129	0.533	0.257	1.13097e-43	hypothetical protein, conserved	N/A
Tb927.3.1010	9.5969e-35	0.359696	0.829	0.624	1.07639e-30	Cytoskeleton-associated protein 64 kDa	CAP64
Tb927.9.13380	4.11877e-31	0.308861	0.741	0.528	4.61961e-27	Autophagy-related protein 24	ATG24
Tb927.10.14030	1.05171e-25	0.300591	0.524	0.352	1.17959e-21	hypothetical protein, conserved	N/A
Tb11.v5.0263	1.77133e-36	0.285134	0.699	0.457	1.98673e-32	PX domain containing protein, putative	N/A
Tb927.1.5060	2.45268e-51	0.264384	0.762	0.487	2.75093e-47	variant surface glycoprotein (VSG)-related, putative	N/A
Tb927.11.15130	6.38833e-27	0.25987	0.403	0.282	7.16515e-23	DnaJ homolog, putative	J7
Tb927.6.3550	9.65431e-119	0.253701	0.9	0.52	1.08283e-114	phospholipid-translocating P-type ATPase (flippase), putative	N/A
Tb927.3.4280	5.98461e-35	0.2524	0.419	0.223	6.71234e-31	mismatch repair protein MSH5, putative	N/A
Tb927.9.11000	1.15216e-21	0.251013	0.739	0.566	1.29226e-17	ras-related protein RAB7, putative	RAB7
Tb927.2.3370	3.39953e-277	-0.250188	0.988	0.579	3.81292e-273	UDP-Gal or UDP-GlcNAc-dependent glycosyltransferase, putative	N/A
Tb927.10.12750	2.75982e-158	-0.25055	0.74	0.388	3.09542e-154	hypothetical protein	N/A
Tb927.6.3800	1.98001e-51	-0.251121	0.813	0.65	2.22078e-47	heat shock 70 kDa protein, mitochondrial precursor, putative	MtHSP70C
Tb927.7.6990	1.93668e-193	-0.25187	0.91	0.521	2.17218e-189	hypothetical protein, conserved	N/A
Tb927.10.4570	6.0587e-25	-0.252169	0.89	0.794	6.79544e-21	elongation factor 2	N/A
Tb927.4.2410	3.94083e-212	-0.253888	0.928	0.513	4.42004e-208	Glycosyl hydrolase family 65 central catalytic domain/Haloacid dehalogenase-like hydrolase, putative	N/A
Tb11.v5.0903	5.04823e-44	-0.253923	0.964	0.852	5.6621e-40	S-adenosylmethionine decarboxylase proenzyme, putative	N/A
Tb927.6.2390	3.95118e-217	-0.25456	0.968	0.597	4.43165e-213	conserved hypothetical protein, putative	N/A
Tb927.9.8740	1.89366e-113	-0.254675	0.954	0.703	2.12392e-109	Double RNA binding domain protein 3	DRBD3
Tb927.11.4290	2.92478e-194	-0.255666	0.999	0.721	3.28044e-190	40S ribosomal protein S12	#N/A
Tb927.3.2230	1.70115e-251	-0.256213	0.998	0.671	1.90801e-247	succinyl-CoA synthetase alpha subunit, putative	N/A
Tb927.10.4110	0	-0.257138	0.999	0.541	0	60S ribosomal protein L30	RPL30
Tb927.10.5610	1.06686e-180	-0.257194	1	0.743	1.19659e-176	40S ribosomal protein S9, putative	N/A
Tb927.9.5890	5.71966e-64	-0.257213	0.528	0.367	6.41518e-60	solanesyl-diphosphate synthase, putative	SPPS
Tb927.2.4710	8.81799e-47	-0.257508	0.883	0.736	9.89026e-43	RNA-binding protein, putative	RRM1
Tb927.2.2720	1.55758e-186	-0.257742	0.888	0.497	1.74698e-182	STE/STE7 protein kinase, putative	FlaK
Tb927.9.7950	2.94414e-192	-0.257793	0.953	0.596	3.30215e-188	hypothetical protein	N/A
Tb927.7.230	0	-0.258181	0.999	0.467	0	40S ribosomal protein S33, putative	N/A
Tb927.6.4440	1.02842e-06	-0.259744	0.596	0.594	0.0115348	RNA-binding protein 42 (RNA-binding motif protein 42)	RBP42
Tb927.10.11540	5.62e-235	-0.260434	0.997	0.654	6.30339e-231	40S ribosomal protein S3, putative	RPS3
Tb927.3.3310	1.44425e-247	-0.260879	0.993	0.645	1.61987e-243	60S ribosomal protein L13, putative	N/A
Tb927.11.10025	0	-0.261133	0.973	0.328	0	60S ribosomal protein L29, putative	N/A
Tb927.10.8820	1.63785e-84	-0.261919	0.83	0.588	1.83701e-80	hook complex protein, conserved	SMEE1
Tb927.1.2640	4.15665e-304	-0.262644	0.961	0.496	4.6621e-300	hypothetical protein, conserved	N/A
Tb927.10.13517	1.43279037293961e-321	-0.263013	0.99	0.548	1.60701768228907e-317	40S ribosomal protein S27-like, putative	N/A
Tb927.4.1100	0	-0.263274	0.998	0.52	0	ribosomal protein L21E (60S), putative	N/A
Tb927.11.14130	6.84235e-192	-0.264025	0.997	0.713	7.67438e-188	ribosomal protein L18, putative	N/A
Tb927.8.6170	0	-0.264984	0.918	0.369	0	transketolase, putative	TK
Tb927.6.1520	2.73263e-242	-0.266244	0.998	0.663	3.06492e-238	Aquaglyceroporin 1	AQP1
Tb927.9.8160	8.52184e-285	-0.267	0.947	0.496	9.5581e-281	chaperone protein DnaJ, putative	J11
Tb927.4.5310	1.01784e-238	-0.268336	0.996	0.662	1.14161e-234	Repressor of differentiation kinase 2	RDK2
Tb927.10.5480	1.79983e-207	-0.268871	0.985	0.652	2.01869e-203	60S ribosomal protein L24, putative	N/A
Tb927.10.12680	0	-0.269214	0.998	0.602	2.49713e-305	60S ribosomal protein L34, putative	N/A
Tb927.11.16200	2.81672e-304	-0.269359	0.983	0.535	3.15923e-300	cytoskeleton-associated protein 17	CAP17
Tb927.11.16150	1.84397e-131	-0.269778	0.833	0.512	2.0682e-127	tubulin binding cofactor A, putative	N/A
Tb927.5.2500	8.69322e-144	-0.270593	0.848	0.503	9.75031e-140	hypothetical protein, conserved	N/A
Tb927.11.9530	1.6192e-67	-0.270866	0.842	0.664	1.8161e-63	14-3-3 protein 1	14-3-3-I
Tb927.4.3320	3.56483e-227	-0.271559	0.993	0.664	3.99831e-223	uracil phosphoribosyltransferase, putative	N/A
Tb927.10.12800	1.24646e-149	-0.271834	0.862	0.509	1.39803e-145	Zinc finger CCCH domain-containing protein 38	ZC3H38
Tb927.9.4680	4.57218e-42	-0.272666	0.928	0.785	5.12816e-38	Eukaryotic initiation factor 4A-1	EIF4A1
Tb927.10.15340	1.34166e-282	-0.272834	0.962	0.514	1.5048e-278	hypothetical protein	N/A
Tb927.2.4700	1.77598e-174	-0.273214	0.973	0.662	1.99194e-170	succinate dehydrogenase subunit	SDH8
Tb927.2.2320	3.20563081387674e-317	-0.273455	0.982	0.526	3.59543552084415e-313	hypothetical protein	N/A
Tb927.4.1910	6.04275e-189	-0.274885	0.98	0.65	6.77755e-185	hypothetical protein, conserved	N/A
Tb927.11.15950	2.05001e-85	-0.275243	0.838	0.622	2.29929e-81	amino acid transporter, putative	N/A
Tb927.10.3370	0	-0.276073	0.989	0.454	0	60S acidic ribosomal protein P2, putative	N/A
Tb927.11.9590	2.88465e-65	-0.276415	0.848	0.654	3.23543e-61	S-adenosylhomocysteine hydrolase, putative	N/A
Tb927.9.12510	3.0454e-109	-0.277262	0.796	0.514	3.41572e-105	ATP-dependent DEAD/H RNA helicase, putative	DED1
Tb927.11.10330	6.19514e-43	-0.27756	0.997	0.92	6.94846e-39	regulator of chromosome condensation 1-like protein	RCCP
Tb927.8.1330	6.94453e-240	-0.277792	1	0.69	7.78898e-236	60S ribosomal protein L7a, putative	N/A
Tb927.7.1910	5.98289e-21	-0.277849	0.463	0.381	6.7104e-17	pyridoxal phosphate containing glycine decarboxylase, putative	GCVP
Tb927.11.6510	0	-0.278049	0.99	0.502	0	40S ribosomal protein S21, putative	N/A
Tb927.4.1000	0	-0.278565	0.993	0.462	0	hypothetical protein, conserved	N/A
Tb927.11.15720	0	-0.278711	0.996	0.43	0	hypothetical protein	N/A
Tb927.8.6600	6.67457e-260	-0.279163	0.936	0.484	7.48619e-256	Glutathione S-transferase, C-terminal domain containing protein, putative	N/A
Tb927.11.6600	1.55359e-157	-0.279635	0.794	0.438	1.74251e-153	conserved protein, unknown function	N/A
Tb927.4.2040	1.13147e-57	-0.279824	0.836	0.654	1.26905e-53	DNA/RNA-binding protein Alba 3	ALBA3
Tb927.8.6450	2.18782e-186	-0.279994	0.965	0.63	2.45386e-182	inhibitor of cysteine peptidase	ICP
Tb927.7.2370	0	-0.280092	0.991	0.495	0	40S ribosomal protein S15, putative	N/A
Tb927.10.1090	0	-0.280773	0.999	0.567	0	40S ribosomal protein S23, putative	RPS23
Tb927.11.11360	6.10868e-173	-0.281298	0.98	0.67	6.85149e-169	receptor for activated C kinase 1	RACK1
Tb927.10.7410	1.1707e-72	-0.284085	0.958	0.8	1.31305e-68	succinyl-CoA ligase [GDP-forming] beta-chain, putative	N/A
Tb927.10.2840	5.9413e-304	-0.284489	0.991	0.575	6.66376e-300	ribosomal protein S25, putative	N/A
Tb927.9.12170	3.36685e-271	-0.285718	0.989	0.591	3.77626e-267	leucine-rich repeat protein (LRRP), putative	N/A
Tb927.10.1080	7.71969e-302	-0.286402	0.983	0.55	8.65841e-298	40S ribosomal protein S23, putative	RPS23
Tb927.9.1810	0	-0.288366	0.992	0.459	0	60S ribosomal protein L35, putative	N/A
Tb927.10.15310	2.52105e-213	-0.288501	0.997	0.715	2.82761e-209	hypothetical protein, conserved	N/A
Tb927.5.1710	0	-0.288599	0.971	0.471	0	ATP synthase F1 subunit p18, mitochondrial	P18
Tb927.8.900	1.95585e-276	-0.289118	0.971	0.534	2.19368e-272	splicing factor TSR1	TSR1
Tb927.1.4490	0	-0.290046	0.977	0.45	0	N-acetyltransferase 2, putative	NAT2
Tb927.3.5050	3.22128e-123	-0.290066	1	0.818	3.61298e-119	60S ribosomal protein L4	N/A
Tb927.6.5120	0	-0.290491	0.998	0.567	0	60S acidic ribosomal protein P2, putative	N/A
Tb927.10.3930	9.53297e-188	-0.29197	0.991	0.679	1.06922e-183	40S ribosomal protein S3A, putative	N/A
Tb927.10.3280	6.88702e-178	-0.292026	0.994	0.714	7.72448e-174	60S ribosomal proteins L38, putative	N/A
Tb927.8.6630	0	-0.292233	0.979	0.45	0	hypothetical protein	N/A
Tb927.8.5110	9.58184e-198	-0.293325	0.997	0.718	1.0747e-193	hypothetical protein, conserved	N/A
Tb927.11.4820	3.78695e-308	-0.29359	0.995	0.587	4.24744e-304	60S ribosomal protein L17, putative	N/A
Tb927.11.4700	2.09839e-119	-0.294024	0.838	0.555	2.35355e-115	prostaglandin f synthase	N/A
Tb927.11.2690	1.57302e-227	-0.295369	0.998	0.653	1.7643e-223	Succinyl-CoA:3-ketoacid coenzyme A transferase, mitochondrial	ASCT
Tb927.8.6036	0	-0.295676	0.978	0.425	0	ribosomal protein L41, putative	N/A
Tb927.4.2590	6.41728e-302	-0.295937	0.946	0.457	7.19762e-298	hypothetical protein, conserved	N/A
Tb927.11.7705	5.6591e-282	-0.297043	0.988	0.599	6.34725e-278	ribosomal protein S11, putative	N/A
Tb11.v5.0884	0	-0.298546	0.962	0.485	0	hypothetical protein, conserved	N/A
Tb927.9.15420	1.49119e-153	-0.298737	0.998	0.769	1.67252e-149	60S ribosomal protein L32	N/A
Tb927.10.4120	0	-0.298821	0.992	0.418	0	60S ribosomal protein L30	RPL30
Tb927.10.190	1.51777e-223	-0.300796	0.989	0.654	1.70233e-219	40S ribosomal protein S6, putative	N/A
Tb927.11.13003	0	-0.301006	0.996	0.443	0	ubiquitin-60S ribosomal protein L40	N/A
Tb927.9.15320	4.59348e-303	-0.302188	0.997	0.605	5.15204e-299	hypothetical protein, conserved	N/A
Tb927.11.16550	2.33963e-146	-0.302297	1	0.791	2.62413e-142	Zinc finger protein, C3H1 type-like	ZC3H46
Tb927.7.2190	1.87706e-137	-0.302978	0.907	0.627	2.10531e-133	translocon-associated protein (TRAP), alpha subunit, putative	N/A
Tb927.9.8420	5.19724e-288	-0.30395	0.994	0.617	5.82923e-284	QM-like protein	N/A
Tb927.11.11330	0	-0.308878	0.989	0.514	0	heat shock protein 70	HSP70.4
Tb927.9.6310	7.57076e-117	-0.309186	0.852	0.562	8.49136e-113	ABC transporter, putative	N/A
Tb927.1.2390	3.3598e-45	-0.309262	0.987	0.9	3.76835e-41	beta tubulin	N/A
Tb927.10.6370	0	-0.309512	0.975	0.45	0	60S ribosomal proteins L37, putative	N/A
Tb927.7.2640	5.65524e-08	-0.309514	0.498	0.597	0.000634292	Cytoskeleton associated protein 51	CAP51
Tb927.11.14220	0	-0.309558	0.991	0.529	0	Regulator of ESAG9-1	REG9.1
Tb927.9.12320	0	-0.311454	0.962	0.496	0	cystathione gamma lyase, putative	N/A
Tb927.4.4520	0	-0.311518	0.978	0.408	0	'Cold-shock' DNA-binding domain containing protein, putative	N/A
Tb927.10.6730	5.91576e-257	-0.311654	0.951	0.538	6.63511e-253	Plasma-membrane choline transporter, putative	N/A
Tb927.11.10030	0	-0.311991	0.994	0.558	0	60S ribosomal protein L29, putative	N/A
Tb927.10.9800	0	-0.312451	0.995	0.564	0	60S ribosomal protein L22	N/A
Tb927.6.4690	9.17752e-232	-0.314056	0.997	0.668	1.02935e-227	60S ribosomal protein L9, putative	N/A
Tb927.6.600	4.88179e-271	-0.314395	1	0.662	5.47541e-267	CCR4-associated factor 1	CAF1
Tb927.11.9730	1.00397e-144	-0.316119	1	0.794	1.12605e-140	60S ribosomal protein L34, putative	N/A
Tb927.2.3090	4.66611e-198	-0.317038	0.997	0.725	5.2335e-194	hypothetical protein, conserved	N/A
ND4	5.66181e-147	-0.320822	1	0.801	6.35029e-143	#N/A	#N/A
Tb927.5.2620	1.92548745694188e-318	-0.322165	0.99	0.556	2.15962673170601e-314	hypothetical protein, conserved	N/A
Tb927.10.15120	1.48219693752374e-323	-0.32226	0.991	0.567	1.66243208512663e-319	40S ribosomal protein S13, putative	N/A
Tb927.7.2420	0	-0.322888	0.986	0.481	0	glycogen synthase kinase-3 alpha, putative	GSK3A
Tb927.11.2050	5.39917e-157	-0.323694	0.999	0.797	6.05571e-153	60S acidic ribosomal protein P0, putative	N/A
Tb927.7.4070	0	-0.323901	0.993	0.571	0	cysteine peptidase, Clan CA, family C2, putative	N/A
Tb927.7.2090	1.98285e-107	-0.324807	0.769	0.467	2.22397e-103	hypothetical protein, conserved	N/A
Tb927.11.16780	0	-0.325029	0.993	0.571	0	hypothetical protein	N/A
Tb10.v4.0128	1.35753e-145	-0.328642	0.99	0.776	1.5226e-141	hypothetical protein	N/A
Tb927.8.1340	1.63781e-249	-0.330855	0.998	0.666	1.83697e-245	60S ribosomal protein L7a, putative	N/A
Tb927.9.1850	0	-0.330947	0.996	0.434	0	60S ribosomal protein L35, putative	N/A
Tb927.11.1450	6.81846e-151	-0.332589	0.906	0.602	7.64758e-147	2-oxoglutarate dehydrogenase E1 component, putative	N/A
Tb927.11.11820	0	-0.332858	0.996	0.541	0	40S ribosomal protein S17, putative	N/A
Tb927.10.13500	5.29702e-209	-0.335337	0.996	0.705	5.94113e-205	60S ribosomal protein L10a	N/A
Tb927.11.3000	1.21108e-249	-0.336429	0.985	0.616	1.35834e-245	60S ribosomal protein L37, putative	N/A
Tb927.7.240	0	-0.337603	0.996	0.43	0	40S ribosomal protein S33, putative	N/A
Tb927.9.15190	1.29124721362754e-312	-0.338065	0.996	0.599	0	ribosomal protein L15, putative	N/A
Tb927.10.1590	0	-0.33824	0.995	0.582	0	ribosomal protein L36, putative	N/A
Tb927.10.4410	0	-0.341962	0.987	0.464	0	hypothetical protein	N/A
Tb927.8.760	2.56135e-237	-0.344186	0.931	0.54	2.87281e-233	nucleolar RNA-binding protein	NOPP44/46-1
Tb927.10.11390	2.60022e-154	-0.348943	0.998	0.781	2.91641e-150	60S ribosomal protein L6, putative	N/A
Tb927.11.3590	1.67602e-248	-0.35041	0.979	0.623	1.87982e-244	40S ribosomal protein S4, putative	N/A
Tb927.10.5840	1.53409e-80	-0.350535	0.794	0.579	1.72063e-76	translation elongation factor 1-beta, putative	N/A
Tb927.6.2110	0	-0.351197	0.972	0.364	0	40S ribosomal protein S30, putative	N/A
Tb927.7.6330	0	-0.35303	0.986	0.472	0	hypothetical protein	N/A
Tb927.11.16730	1.93369e-149	-0.353598	0.967	0.702	2.16883e-145	dihydrolipoyl dehydrogenase	GCVL-2
Tb927.11.13007	0	-0.35429	0.996	0.566	0	ubiquitin-60S ribosomal protein L40	N/A
Tb927.10.2560	5.44774e-178	-0.354517	0.971	0.681	6.11019e-174	mitochondrial malate dehydrogenase	mMDH
Tb927.3.4360	0	-0.354848	0.991	0.536	0	40S ribosomal protein S15A, putative	N/A
Tb927.9.15360	1.13994e-278	-0.356028	0.987	0.594	1.27856e-274	40S ribosomal protein S6, putative	N/A
Tb927.5.1110	1.77188e-163	-0.3567	0.999	0.777	1.98734e-159	60S ribosomal protein L8, putative	N/A
Tb927.3.3320	3.33479e-102	-0.357159	0.995	0.841	3.7403e-98	60S ribosomal protein L13, putative	N/A
Tb927.6.2640	9.60321e-261	-0.357309	0.978	0.605	1.0771e-256	importin alpha subunit, putative	KAP60
Tb927.11.16615	1.34744e-149	-0.358072	0.991	0.76	1.51128e-145	Protein of unknown function (DUF2638), putative	N/A
Tb927.6.720	0	-0.358125	0.996	0.555	0	40S ribosomal protein L14, putative	N/A
Tb927.10.220	0	-0.358279	0.977	0.508	0	60S ribosomal protein L37a, putative	N/A
Tb927.11.11830	0	-0.358445	0.997	0.59	0	40S ribosomal protein S17, putative	N/A
Tb927.11.14020	8.39567e-256	-0.359541	0.998	0.678	9.41658e-252	nuclear RNA binding domain 2	NRBD2
Tb927.1.4700	1.1342e-237	-0.361215	0.979	0.614	1.27212e-233	hypothetical protein, conserved	N/A
Tb927.8.6150	4.42203e-266	-0.362075	0.998	0.657	4.95975e-262	40S ribosomal protein S8, putative	N/A
Tb927.10.10260	2.29826e-42	-0.362783	1	0.937	2.57773e-38	EP1 procyclin	EP1
Tb927.3.1370	5.05037e-272	-0.363234	0.995	0.654	5.66449e-268	40S ribosomal protein S25, putative	N/A
Tb927.10.5030	2.1609e-237	-0.363504	1	0.698	2.42367e-233	ubiquitin/ribosomal protein S27a, putative	N/A
Tb927.11.4620	9.22196e-254	-0.363861	0.989	0.632	1.03434e-249	hypothetical protein, conserved	N/A
Tb927.9.4130	6.45512e-253	-0.365057	0.981	0.594	7.24006e-249	hypothetical protein, conserved	N/A
Tb927.9.2020	2.09174e-293	-0.365305	0.995	0.624	2.34609e-289	60S ribosomal protein L38, putative	N/A
Tb8.NT.11	6.2277e-222	-0.366857	1	0.71	6.98499e-218	Noncoding RNA, putative	N/A
Tb927.8.1110	7.92025e-238	-0.368826	1	0.695	8.88335e-234	40S ribosomal protein S9, putative	N/A
Tb927.9.12240	0	-0.369591	0.998	0.571	0	60S ribosomal subunit protein L31, putative	N/A
Tb927.9.15210	0	-0.373311	0.996	0.557	0	ribosomal protein L36, putative	N/A
Tb927.10.6510	0	-0.374348	0.987	0.54	0	chaperonin HSP60, mitochondrial precursor	HSP60
Tb927.8.6160	0	-0.375333	0.99	0.552	0	40S ribosomal protein S8, putative	N/A
Tb927.6.4140	6.99439e-103	-0.376738	1	0.86	7.8449e-99	paraflagellar rod component, putative	PFC4
Tb927.10.14710	0	-0.377326	0.992	0.521	0	40S ribosomal protein S2, putative	RPS2
Tb927.10.14600	0	-0.377913	0.999	0.63	0	40S ribosomal protein S2, putative	RPS2
Tb927.9.11380	0	-0.377943	0.984	0.536	0	60S ribosomal protein L23, putative	N/A
Tb11.v5.0381	7.51756e-57	-0.378319	1	0.934	8.43169e-53	hypothetical protein, conserved	N/A
Tb927.3.2930	8.31018416304977e-321	-0.379052	0.993	0.57	9.32070255727662e-317	RNA-binding protein RBP6, putative	RBP6
Tb927.11.10160	7.64737e-306	-0.379397	0.999	0.624	8.5773e-302	60S ribosomal protein L22, putative	N/A
Tb927.8.770	2.64511e-220	-0.383006	0.989	0.688	2.96676e-216	SUMO-interacting motif-containing protein	N/A
Tb927.7.1750	0	-0.383811	0.999	0.572	0	60S ribosomal protein L7, putative	N/A
Tb927.7.5180	0	-0.387219	0.999	0.611	0	60S ribosomal protein L23a, putative	N/A
Tb927.10.9880	0	-0.388279	0.998	0.581	0	60S ribosomal protein L18, putative	TbL18LP
Tb927.9.4960	0	-0.390367	0.991	0.471	0	hypothetical protein, conserved	N/A
Tb927.5.1820	9.79096e-280	-0.391212	0.993	0.643	1.09815e-275	60S acidic ribosomal protein, putative	N/A
Tb927.10.10910	1.08694442085074e-322	-0.394224	0.993	0.614	1.21911686242619e-318	heat shock protein, putative	N/A
Tb927.11.9700	8.30279e-296	-0.394285	0.997	0.636	9.31241e-292	transcription factor BTF3, putative	N/A
Tb927.8.6030	2.05661e-246	-0.394407	0.997	0.683	2.3067e-242	60S ribosomal protein L12, putative	N/A
Tb927.9.6570	7.20117e-268	-0.395597	0.989	0.639	8.07683e-264	hypothetical protein, conserved	N/A
Tb927.11.6500	6.52614e-215	-0.396506	0.982	0.662	7.31972e-211	40S ribosomal protein S21, putative	N/A
Tb927.9.8070	0	-0.401464	0.992	0.513	0	QM-like protein	QM
Tb927.5.4020	0	-0.403065	0.988	0.471	0	hypothetical protein	N/A
Tb927.7.1040	0	-0.403082	0.998	0.592	0	40S ribosomal protein S16, putative	N/A
Tb927.10.7180	1.34605e-288	-0.403101	0.994	0.651	1.50973e-284	cysteine-rich, acidic integral membrane protein precursor	CRAM
Tb927.7.1320	0	-0.404665	0.985	0.567	0	10 kDa heat shock protein, putative	HSP10
Tb927.10.8510	0	-0.405579	0.98	0.512	0	glucose transporter, putative	THT2A
Tb927.11.740	0	-0.40986	0.983	0.574	0	eukaryotic translation initiation factor 5A	EIF5A
Tb927.8.6750	1.04656e-241	-0.410991	0.998	0.687	1.17382e-237	translationally controlled tumor protein (TCTP), putative	TCTP1
Tb927.10.12840	1.11143e-185	-0.411907	0.998	0.755	1.24658e-181	mitochondrial carrier protein	MCP12
Tb927.10.5460	1.11207754025469e-318	-0.413652	0.997	0.621	1.24730616914966e-314	60S ribosomal protein L24, putative	N/A
Tb927.10.7330	0	-0.415485	1	0.553	0	40S ribosomal protein S24E, putative	N/A
Tb927.5.1610	7.87301e-188	-0.418475	0.999	0.75	8.83037e-184	60S ribosomal protein L13a, putative	N/A
Tb927.1.3180	1.77565e-189	-0.419785	0.998	0.745	1.99157e-185	40S ribosomal protein S11, putative	S11
Tb927.10.3210	5.89755e-48	-0.420026	0.88	0.773	6.61469e-44	delta-1-pyrroline-5-carboxylate dehydrogenase, putative	N/A
Tb927.10.9080	2.94026e-268	-0.420809	0.984	0.603	3.29779e-264	pteridine transporter, putative	N/A
Tb927.9.5770	2.14106e-07	-0.421485	0.346	0.398	0.00240141	tryparedoxin peroxidase	TRYP1
Tb9.NT.34	0	-0.425363	0.951	0.51	0	Noncoding RNA, putative	N/A
Tb11.v5.0883	4.06593e-291	-0.425801	0.997	0.662	4.56035e-287	hypothetical protein, conserved	N/A
MURF2	0	-0.430019	0.971	0.502	0	#N/A	#N/A
Tb927.9.14370	9.95136e-214	-0.431154	1	0.748	1.11614e-209	60S ribosomal protein L26, putative	N/A
Tb927.11.500	7.65122e-123	-0.432381	1	0.848	8.58161e-119	RNA-binding protein, UBP1	UBP1
Tb927.11.9710	0	-0.43434	0.996	0.548	0	60S ribosomal protein L10a, putative	RPL10A
Tb927.4.3550	0	-0.43572	0.971	0.552	0	60S ribosomal protein L13a, putative	N/A
Tb927.9.15110	7.20871e-295	-0.435955	0.998	0.646	8.08529e-291	60S ribosomal protein L5, putative	N/A
Tb927.8.6180	1.56361e-191	-0.436904	1	0.772	1.75374e-187	60S ribosomal protein L26, putative	N/A
Tb927.7.3680	1.60713625804407e-318	-0.439232	0.995	0.622	1.80256402702223e-314	ubiquitin/ribosomal protein S27a, putative	N/A
Tb927.10.11630	0	-0.441934	0.999	0.617	0	PSP1 C-terminal conserved region, putative	N/A
Tb927.6.4980	3.90701e-288	-0.443518	0.976	0.598	4.38211e-284	40S ribosomal protein S14	RPS14
Tb927.10.10890	0	-0.44699	0.986	0.444	0	heat shock protein, putative	N/A
Tb927.11.11230	0	-0.447084	0.996	0.568	0	60S ribosomal protein L14, putative	N/A
Tb927.11.16820	1.56949833714389e-319	-0.449148	0.997	0.622	1.76034933494058e-315	hypothetical protein, conserved	N/A
Tb927.7.2340	8.26483818023571e-314	-0.450678	0.99	0.633	9.26984250295237e-310	40S ribosomal protein S15, putative	N/A
Tb927.10.14540	5.34613e-143	-0.460517	1	0.809	5.99622e-139	hypothetical protein	N/A
Tb927.4.2180	9.17889e-223	-0.460935	0.991	0.693	1.0295e-218	60S ribosomal protein L35a, putative	N/A
Tb927.11.4300	1.2813e-263	-0.461372	0.998	0.666	1.43711e-259	60S ribosomal protein L18, putative	RPL18
Tb927.6.3490	2.54472e-49	-0.463265	1	0.936	2.85416e-45	zinc finger protein 1	ZFP1
Tb927.6.2030	0	-0.463729	0.987	0.573	0	STE/STE11 serine/threonine-protein kinase, putative	N/A
Tb927.11.6140	0	-0.467493	0.993	0.538	0	40S ribosomal protein S15A, putative	N/A
Tb927.11.8200	2.19924e-204	-0.468756	0.996	0.735	2.46667e-200	ribosomal protein S26, putative	N/A
Tb927.10.560	5.83121e-279	-0.469347	0.998	0.672	6.54028e-275	40S ribosomal proteins S11, putative	N/A
Tb927.9.5690	0	-0.47328	0.996	0.545	0	60S acidic ribosomal protein, putative	N/A
Tb927.2.5910	9.06036e-270	-0.473438	0.999	0.687	1.01621e-265	40S ribosomal protein S13, putative	N/A
MURF1	1.90055e-215	-0.474542	0.988	0.721	2.13166e-211	#N/A	#N/A
Tb927.11.3230	1.94748e-289	-0.47563	0.998	0.643	2.18429e-285	60S ribosomal protein L44	N/A
Tb927.8.5260	7.74215368354004e-315	-0.47973	0.999	0.664	8.68359957145851e-311	60S ribosomal protein L39, putative	N/A
Tb927.11.11370	0	-0.482581	1	0.641	0	receptor for activated C kinase 1	RACK1
Tb927.5.2000	0	-0.484555	0.993	0.533	0	hypothetical protein	N/A
Tb927.6.3740	5.77868e-279	-0.489855	0.983	0.614	6.48136e-275	heat shock 70 kDa protein, mitochondrial precursor, putative	MtHSP70A
Tb927.10.14580	5.45023e-228	-0.490355	0.996	0.726	6.11298e-224	60S ribosomal protein L17, putative	N/A
Tb927.7.7090	3.6619e-257	-0.490548	0.996	0.698	4.10719e-253	hypothetical protein, conserved	N/A
Tb927.9.7470	1.00849e-218	-0.491734	0.995	0.712	1.13112e-214	purine nucleoside transporter	NT10
Tb11.v5.1004	0	-0.497125	1	0.615	0	hypothetical protein, conserved	N/A
ND5	5.67586e-192	-0.509353	1	0.793	6.36604e-188	#N/A	#N/A
Tb927.10.1100	5.74713e-186	-0.517093	0.993	0.748	6.44598e-182	60S ribosomal protein L9, putative	N/A
Tb927.9.15460	0	-0.528643	0.999	0.647	0	calcium motive p-type ATPase, putative	N/A
Tb927.11.18720	0	-0.529482	0.993	0.624	0	variant surface protein (VSG), putative	N/A
Tb927.4.1800	9.70174e-141	-0.536286	0.999	0.845	1.08815e-136	Mitochondrial ribosomal protein L3	MRPL3
Tb11.v5.0456	5.3451e-278	-0.539353	0.996	0.692	5.99506e-274	receptor-type adenylate cyclase GRESAG 4, putative	N/A
Tb927.11.6890	3.22941e-234	-0.539467	0.997	0.698	3.62211e-230	DNA repair and recombination helicase protein PIF1	PIF1
RPS12	7.48247e-232	-0.545778	0.995	0.725	8.39234e-228	#N/A	RPS12
Tb927.10.10250	7.94297e-123	-0.555565	0.999	0.836	8.90883e-119	EP2 procyclin	EP2
Tb927.1.2230	7.63459e-302	-0.555736	0.998	0.707	8.56296e-298	small myristoylated protein 1-1	SMP1-1
Tb927.11.11725	3.09854e-305	-0.564666	0.999	0.677	3.47533e-301	ribosomal protein S14p/S29e	N/A
Tb927.10.7340	6.57032527192703e-316	-0.565077	0.999	0.652	7.36927682499336e-312	40S ribosomal protein S24E, putative	N/A
Tb927.6.5040	2.3853e-219	-0.580497	1	0.771	2.67535e-215	ribosomal protein L15, putative	N/A
Tb927.11.880	1.52218e-117	-0.598545	0.94	0.691	1.70728e-113	cyclophilin a	CYPA
Tb927.10.10920	0	-0.604657	0.994	0.654	0	heat shock protein, putative	N/A
Tb927.11.11680	3.00418e-271	-0.612275	0.993	0.641	3.36949e-267	2-oxoglutarate dehydrogenase E2 component, putative	N/A
Tb927.11.14165	7.72649e-246	-0.61425	1	0.773	8.66604e-242	hypothetical protein	N/A
Tb927.11.5950	1.82784e-161	-0.61642	0.993	0.794	2.0501e-157	hypothetical protein, conserved	N/A
Tb927.8.6038	8.62062e-237	-0.626255	0.982	0.71	9.66888e-233	ribosomal protein L41, putative	N/A
Tb927.7.5940	8.01166e-156	-0.628783	0.999	0.837	8.98588e-152	Protein Associated with Differentiation	PAD2
Tb11.v5.1011	1.97044e-27	-0.639158	1	0.986	2.21004e-23	calpain-like cysteine peptidase, putative	N/A
Tb927.5.810	8.18673e-25	-0.673609	1	0.956	9.18224e-21	zinc finger CCCH domain containing protein 11	ZC3H11
Tb927.4.1220	7.38633e-60	-0.734091	0.871	0.8	8.28451e-56	leucine-rich repeat protein (LRRP), putative	N/A
Tb927.11.19810	1.4796e-187	-0.769248	0.995	0.807	1.65952e-183	hypothetical protein	N/A
Tb11.v5.0632	1.60528e-14	-0.795307	1	0.986	1.80048e-10	Sel1 repeat, putative	N/A
Tb927.11.19800	2.12622e-74	-0.889701	0.991	0.937	2.38477e-70	hypothetical protein	N/A
Tb927.11.18700	2.80325e-65	-0.992474	1	0.934	3.14412e-61	hypothetical protein, conserved	N/A
Tb927.11.17810	0	-1.00469	1	0.491	0	variant surface glycoprotein (VSG), frameshifted and degenerate	N/A
Tb1.NT.27	6.75532e-186	-1.1541	0.989	0.846	7.57676e-182	Noncoding RNA, putative	N/A

## Sheet: cluster 2
Cluster marker genes identified by differential expression analysis between day 7 (minus and plus dox) and day 23 (minus and plus dox) for cluster 2. Significant marker genes (p_val_adj < 0.05) over expressed in one cluster compared to all others are listed.
avg_log2FC = log2 of FC between average expression in day 7 vs day 23
pct.1 = proportion of target cluster cells with this transcript
pct.2 = proportion of all other cluster cells with this transcript
gene	p_val	avg_log2FC	pct.1	pct.2	p_val_adj	Product Description	Gene Name or Symbol
Tb927.11.17810	1.74025e-273	-1.43689	0.997	0.124	1.95186e-269	variant surface glycoprotein (VSG), frameshifted and degenerate	N/A
Tb927.11.11360	4.2103e-27	-0.729124	0.928	0.878	4.72227e-23	receptor for activated C kinase 1	RACK1
Tb10.v4.0129	5.52201e-12	-0.715702	0.99	0.982	6.19349e-08	variant surface glycoprotein (VSG, pseudogene), putative	N/A
Tb927.10.11390	1.73057e-82	-0.676883	0.995	0.818	1.94101e-78	60S ribosomal protein L6, putative	N/A
Tb927.1.3850	1.15007e-97	-0.67395	0.983	0.702	1.28992e-93	Sec61beta family, putative	N/A
Tb927.1.4650	5.19336e-80	-0.650449	0.996	0.822	5.82488e-76	cyclin-like F-box protein 2	CFB2
Tb927.5.1610	5.00803e-42	-0.622275	1	0.92	5.61701e-38	60S ribosomal protein L13a, putative	N/A
Tb11.v5.0622	3.70856e-172	-0.620512	0.979	0.569	4.15952e-168	variant surface glycoprotein (VSG, atypical), putative	N/A
Tb927.2.3090	3.90654e-69	-0.593109	1	0.861	4.38158e-65	hypothetical protein, conserved	N/A
Tb927.6.5040	2.03444e-31	-0.577246	0.999	0.918	2.28183e-27	ribosomal protein L15, putative	N/A
Tb927.9.15170	5.75375e-61	-0.573055	0.996	0.837	6.45341e-57	60S ribosomal protein L5, putative	L5
Tb927.10.560	3.69212e-35	-0.565007	1	0.918	4.14108e-31	40S ribosomal proteins S11, putative	N/A
Tb927.7.6420	1.63609e-98	-0.561479	0.997	0.757	1.83504e-94	hypothetical protein, conserved	N/A
Tb927.11.14165	2.0415e-134	-0.552631	1	0.676	2.28975e-130	hypothetical protein	N/A
Tb927.10.3930	2.35227e-62	-0.548194	0.994	0.833	2.6383e-58	40S ribosomal protein S3A, putative	N/A
Tb927.6.510	1.79272e-24	-0.52865	1	0.945	2.01071e-20	GPEET procyclin	GPEET
Tb927.4.5010	1.81123e-12	-0.525253	0.874	0.855	2.03148e-08	calreticulin, putative	N/A
Tb927.11.4300	1.64701e-68	-0.51354	0.997	0.792	1.84728e-64	60S ribosomal protein L18, putative	RPL18
Tb927.11.7705	1.24275e-35	-0.510354	0.952	0.829	1.39387e-31	ribosomal protein S11, putative	N/A
Tb927.10.13500	4.83604e-52	-0.507201	0.992	0.829	5.4241e-48	60S ribosomal protein L10a	N/A
Tb927.11.2060	5.96176e-38	-0.506442	0.999	0.906	6.68671e-34	60S acidic ribosomal protein P0, putative	N/A
Tb927.11.2500	1.16501e-50	-0.504585	0.979	0.814	1.30667e-46	Metallocarboxypeptidase 1	MCP1
Tb927.7.4470	1.53413e-13	-0.495426	0.71	0.727	1.72068e-09	hypothetical protein, conserved	N/A
Tb927.7.5180	1.03769e-85	-0.486115	1	0.733	1.16387e-81	60S ribosomal protein L23a, putative	N/A
Tb927.8.1110	2.94892e-46	-0.479442	1	0.859	3.30751e-42	40S ribosomal protein S9, putative	N/A
Tb927.10.5610	3.18385e-72	-0.475147	1	0.802	3.57101e-68	40S ribosomal protein S9, putative	N/A
Tb927.11.9920	8.6481e-165	-0.461716	0.851	0.416	9.69971e-161	polyubiquitin, putative	N/A
ND1	7.60004e-71	-0.460243	0.976	0.763	8.52421e-67	#N/A	#N/A
Tb927.11.14130	4.34569e-15	-0.455298	0.983	0.906	4.87412e-11	ribosomal protein L18, putative	N/A
Tb11.v5.0519	3.11138e-23	-0.454949	0.932	0.814	3.48973e-19	hypothetical protein, conserved	N/A
Tb927.3.4710	9.69198e-26	-0.446742	0.711	0.598	1.08705e-21	Flagellum attachment zone protein 23	FAZ23
Tb927.10.11540	2.10921e-77	-0.437996	0.979	0.708	2.36569e-73	40S ribosomal protein S3, putative	RPS3
Tb927.2.460	9.79849e-103	-0.4378	0.987	0.68	1.099e-98	DNA-directed RNA polymerase, pseudogene, putative	N/A
Tb927.2.540	3.41797e-95	-0.437514	0.991	0.706	3.8336e-91	DNA-directed RNA polymerase, pseudogene, putative	N/A
Tb11.v5.0883	4.37274e-154	-0.427905	0.995	0.627	4.90446e-150	hypothetical protein, conserved	N/A
Tb927.1.4490	2.454e-78	-0.427342	0.997	0.737	2.7524e-74	N-acetyltransferase 2, putative	NAT2
Tb927.1.60	2.37894e-91	-0.419032	0.994	0.745	2.66822e-87	RNA polymerase (pseudogene), putative	N/A
Tb927.10.270	1.1292e-34	-0.417145	0.976	0.831	1.26651e-30	60S ribosomal protein L32, putative	N/A
Tb927.3.2900	3.88057e-13	-0.41592	0.775	0.743	4.35244e-09	eukaryotic translation initiation factor 2 subunit alpha	EIF2A
Tb927.1.3180	3.70563e-38	-0.414621	0.999	0.89	4.15624e-34	40S ribosomal protein S11, putative	S11
Tb927.8.6180	1.63548e-62	-0.414264	1	0.8	1.83436e-58	60S ribosomal protein L26, putative	N/A
Tb927.6.4500	1.84773e-26	-0.409787	0.892	0.757	2.07242e-22	conserved repeat domain containing protein, putative	N/A
Tb927.11.15100	1.42983e-06	-0.409352	0.837	0.869	0.016037	Tb5.20	N/A
Tb927.10.11030	5.98567e-37	-0.406741	0.963	0.808	6.71352e-33	Archaic translocase of outer membrane 11 kDa subunit	ATOM11
Tb927.8.7430	9.11835e-47	-0.404469	0.931	0.71	1.02271e-42	ubiquinol-cytochrome c reductase, putative	N/A
Tb927.2.170	3.59731e-40	-0.401822	0.974	0.818	4.03475e-36	leucine-rich repeat protein 1 (LRRP1), putative	N/A
Tb927.8.2820	1.62361e-06	-0.401214	0.811	0.843	0.0182104	hypothetical protein, conserved	N/A
Tb927.10.790	4.52853e-55	-0.398672	0.991	0.778	5.0792e-51	vesicle-associated membrane protein, putative	N/A
Tb927.3.3060	2.71053e-41	-0.394639	0.928	0.718	3.04013e-37	Purine-Responsive Element Binding Protein 2	PuREBP2
Tb927.3.5180	5.76909e-30	-0.39398	0.996	0.91	6.47061e-26	ADF/Cofilin	COF
Tb927.8.990	1.03408e-35	-0.39223	0.991	0.861	1.15983e-31	RNA-binding protein 33 (RNA-binding motif protein 33)	RBP33
Tb927.2.2720	3.21952e-06	-0.386545	0.697	0.72	0.0361102	STE/STE7 protein kinase, putative	FlaK
Tb927.10.1030	3.12702e-34	-0.383761	0.841	0.7	3.50727e-30	serine peptidase, Clan SC, Family S10	CBP1A
Tb927.8.6450	8.21348e-58	-0.381179	0.965	0.765	9.21224e-54	inhibitor of cysteine peptidase	ICP
Tb927.10.13860	6.95834e-121	-0.380633	0.974	0.602	7.80448e-117	GPI-anchor transamidase subunit 8 (GPI8)	N/A
Tb927.3.2230	3.27266e-54	-0.380159	0.992	0.839	3.67062e-50	succinyl-CoA synthetase alpha subunit, putative	N/A
Tb927.9.2900	3.6818e-06	-0.379672	0.778	0.78	0.041295	U3 small nucleolar RNA-associated protein 10, putative	UTP10
Tb11.v5.0752	4.9429e-87	-0.377422	0.94	0.567	5.54396e-83	expression site-associated gene 3 (ESAG3) protein, putative	N/A
Tb927.10.6370	2.12261e-45	-0.37547	0.95	0.747	2.38072e-41	60S ribosomal proteins L37, putative	N/A
Tb927.9.9210	5.49365e-114	-0.3727	0.979	0.625	6.16168e-110	60S ribosomal protein L37, putative	N/A
Tb927.11.7900	2.79967e-10	-0.369682	0.627	0.798	3.14011e-06	mitochondrial RNA binding protein 16	RBP16
Tb927.9.13430	2.26013e-188	-0.369335	0.905	0.386	2.53496e-184	ubiquitin carboxyl-terminal hydrolase, putative	N/A
Tb927.11.15950	1.58372e-48	-0.366797	0.983	0.802	1.7763e-44	amino acid transporter, putative	N/A
Tb927.1.5100	2.26728e-112	-0.366149	0.96	0.573	2.54298e-108	expression site-associated gene 2 (ESAG2) protein, putative	N/A
Tb927.10.7500	1.75409e-39	-0.362595	0.978	0.806	1.96739e-35	fibrillarin	NOP1
Tb927.8.4280	2.10001e-23	-0.360264	0.825	0.675	2.35537e-19	nuclear transport factor 2, putative	N/A
Tb927.6.4470	6.27122e-12	-0.359334	0.868	0.792	7.0338e-08	S-adenosylmethionine decarboxylase proenzyme	N/A
Tb927.11.167	9.21071e-166	-0.359326	0.855	0.375	1.03307e-161	ribosome associated membrane protein RAMP4, putative	N/A
Tb927.5.2400	1.38131e-41	-0.357777	0.972	0.769	1.54928e-37	Peptidase C19, ubiquitin carboxyl-terminal hydrolase, putative	N/A
Tb927.10.14580	3.55878e-30	-0.357128	0.978	0.841	3.99152e-26	60S ribosomal protein L17, putative	N/A
Tb927.9.6070	1.06787e-30	-0.357039	0.983	0.845	1.19772e-26	40S ribosomal protein S3, putative	RPS3
Tb927.4.1860	6.89207e-34	-0.356801	1	0.902	7.73014e-30	ribosomal protein S19, putative	N/A
Tb927.10.3280	4.60354e-74	-0.355729	0.996	0.761	5.16333e-70	60S ribosomal proteins L38, putative	N/A
Tb927.7.4170	5.34997e-88	-0.353878	0.983	0.667	6.00052e-84	Fatty acid elongase	ELO2
Tb927.10.4050	2.7045e-112	-0.353298	0.916	0.494	3.03337e-108	serine palmitoyltransferase, putative	N/A
Tb927.8.6170	5.38128e-67	-0.349818	0.941	0.647	6.03564e-63	transketolase, putative	TK
Tb927.6.4980	5.26354e-67	-0.349779	0.974	0.737	5.90359e-63	40S ribosomal protein S14	RPS14
Tb927.11.2360	6.85436e-19	-0.348952	0.905	0.782	7.68785e-15	phenylalanyl-tRNA synthetase (beta subunit), putative	N/A
Tb927.2.980	2.27007e-22	-0.346242	0.909	0.804	2.54611e-18	retrotransposon hot spot protein 5 (RHS5), degenerate	N/A
Tb927.1.4690	1.52543e-30	-0.345991	0.981	0.837	1.71092e-26	Protein arginine N-methyltransferase 1 catalytic subunit	PRMT1-ENZ
Tb927.8.6240	1.24776e-14	-0.345111	0.888	0.782	1.39949e-10	STOP axonemal protein	SAXO1
Tb927.7.3110	1.26142e-06	-0.342421	0.748	0.769	0.0141481	transporter protein, putative	N/A
Tb927.9.5690	1.15136e-32	-0.342273	0.978	0.814	1.29137e-28	60S acidic ribosomal protein, putative	N/A
Tb927.5.1930	2.1961e-10	-0.339648	0.675	0.594	2.46314e-06	signal peptidase subunit, putative	N/A
Tb927.10.3830	7.20499e-72	-0.33843	0.964	0.657	8.08111e-68	hypothetical protein	N/A
Tb927.10.5480	8.93507e-49	-0.336912	0.982	0.782	1.00216e-44	60S ribosomal protein L24, putative	N/A
Tb927.2.490	2.75246e-108	-0.335277	0.772	0.4	3.08716e-104	DNA-directed RNA polymerase, pseudogene, putative	N/A
Tb927.10.9770	3.24654e-72	-0.332499	0.878	0.547	3.64132e-68	gamma-tubulin complex component 2	GCP2
Tb927.7.2120	1.03219e-18	-0.330474	0.95	0.831	1.15771e-14	hypothetical protein, conserved	N/A
Tb927.9.5700	1.5927e-09	-0.329919	0.591	0.753	1.78637e-05	hypothetical protein, conserved	N/A
Tb927.6.1550	1.46781e-48	-0.328733	0.95	0.712	1.64629e-44	Leucine-rich repeat, ribonuclease inhibitor subtype domain-containing protein	POMP30
Tb927.11.3760	4.04503e-06	-0.327761	0.794	0.771	0.0453691	hypothetical protein	N/A
Tb927.10.14600	2.71983e-113	-0.326067	1	0.653	3.05056e-109	40S ribosomal protein S2, putative	RPS2
Tb927.11.18710	2.75438e-33	-0.325986	0.96	0.784	3.08931e-29	hypothetical protein, conserved	N/A
Tb927.9.2980	1.10157e-68	-0.324307	0.916	0.618	1.23552e-64	hypothetical protein, conserved	N/A
Tb927.11.7800	1.5482e-21	-0.322192	0.495	0.422	1.73646e-17	hypothetical protein, conserved	N/A
Tb927.10.10250	4.63033e-24	-0.321722	1	0.91	5.19338e-20	EP2 procyclin	EP2
Tb927.8.910	2.42358e-30	-0.320029	0.995	0.892	2.71829e-26	hypothetical protein, conserved	N/A
Tb927.2.4410	3.1364e-29	-0.317782	0.878	0.696	3.51779e-25	Eukaryotic protein of unknown function (DUF846), putative	N/A
Tb927.6.1340	1.7742e-42	-0.317155	0.955	0.792	1.98994e-38	cyclophilin-type peptidyl-prolyl cis-trans isomerase, putative	PPIase
Tb927.10.3560	3.84105e-11	-0.317128	0.889	0.798	4.30812e-07	Protein arginine N-methyltransferase 1, prozyme	PRMT1-PRO
Tb927.3.1840	2.82777e-48	-0.317104	0.864	0.616	3.17162e-44	3-oxo-5-alpha-steroid 4-dehydrogenase, putative	N/A
Tb927.3.3410	8.12289e-14	-0.316121	0.941	0.861	9.11063e-10	aspartyl aminopeptidase, putative	N/A
Tb927.9.14100	3.10764e-97	-0.315567	0.983	0.618	3.48553e-93	hypothetical protein, conserved	N/A
Tb927.3.1030	1.05515e-35	-0.314641	0.938	0.749	1.18346e-31	RNA-binding protein	RPB28
Tb927.3.1380	2.17445e-26	-0.314346	0.853	0.712	2.43886e-22	ATP synthase subunit beta, mitochondrial	ATPB
Tb927.11.15720	2.13082e-65	-0.310779	0.956	0.655	2.38993e-61	hypothetical protein	N/A
Tb927.11.1650	3.90603e-49	-0.310619	0.761	0.504	4.381e-45	hypothetical protein, conserved	N/A
Tb927.10.8590	5.52881e-09	-0.310397	0.648	0.765	6.20112e-05	flagellum transition zone component	FTZC
Tb11.1390	1.44341e-09	-0.308165	0.665	0.586	1.61893e-05	hypothetical protein, conserved	N/A
Tb927.11.9700	2.62822e-20	-0.30686	0.898	0.747	2.94781e-16	transcription factor BTF3, putative	N/A
Tb927.9.13360	9.69147e-85	-0.306143	0.978	0.639	1.08699e-80	ubiquitin-protein ligase, putative	upl3
Tb927.11.4820	2.96539e-79	-0.306111	0.992	0.706	3.32598e-75	60S ribosomal protein L17, putative	N/A
Tb927.7.6080	1.73349e-09	-0.305633	0.526	0.484	1.94428e-05	receptor-type adenylate cyclase GRESAG 4, putative	N/A
Tb927.11.13940	7.61076e-33	-0.304655	0.726	0.527	8.53622e-29	ubiquitin-conjugating enzyme E2, putative	N/A
Tb927.2.1310	9.9263e-39	-0.303965	0.965	0.778	1.11333e-34	leucine-rich repeat protein (LRRP, pseudogene), putative	N/A
Cyb	5.87236e-53	-0.303501	0.999	0.822	6.58644e-49	#N/A	#N/A
Tb927.7.4160	3.62557e-09	-0.302893	0.864	0.794	4.06644e-05	Fatty acid elongase	ELO3
Tb927.9.10650	1.83382e-78	-0.302504	0.74	0.429	2.05681e-74	hypothetical protein	N/A
Tb927.10.9880	2.34463e-53	-0.300575	0.999	0.798	2.62974e-49	60S ribosomal protein L18, putative	TbL18LP
Tb927.7.2780	5.09514e-07	-0.299349	0.861	0.822	0.00571471	Expression activator 1	XAC1
Tb927.4.760	1.52627e-07	-0.29886	0.661	0.8	0.00171187	AP-1 adapter complex gamma subunit, putative	N/A
Tb927.9.12340	1.60434e-72	-0.297726	0.968	0.653	1.79942e-68	hypothetical protein, conserved	N/A
Tb927.4.2180	3.45001e-75	-0.297637	0.92	0.567	3.86953e-71	60S ribosomal protein L35a, putative	N/A
Tb927.8.6036	3.26321e-96	-0.297626	0.954	0.567	3.66001e-92	ribosomal protein L41, putative	N/A
Tb927.4.190	2.2977e-40	-0.296505	0.952	0.747	2.5771e-36	retrotransposon hot spot protein (RHS, pseudogene), putative	N/A
Tb927.11.4570	1.69455e-85	-0.295604	0.954	0.631	1.9006e-81	Ras-related protein Rab5B	RAB5B
Tb927.3.5650	2.25402e-23	-0.294436	0.772	0.602	2.52811e-19	STE group serine/threonine-protein kinase, putative	N/A
Tb11.v5.1061	3.81583e-43	-0.294352	0.722	0.51	4.27984e-39	hypothetical protein, conserved	N/A
Tb927.10.4410	8.97736e-121	-0.294242	0.983	0.547	1.0069e-116	hypothetical protein	N/A
Tb927.7.6340	3.13551e-20	-0.289586	0.968	0.839	3.51678e-16	hypothetical protein, conserved	N/A
Tb927.2.6100	5.76944e-12	-0.289481	0.593	0.782	6.47101e-08	hypothetical protein, conserved	N/A
Tb927.7.4420	1.41151e-06	-0.286522	0.763	0.72	0.0158315	proteasome alpha 3 subunit, putative	N/A
Tb927.11.16280	2.76848e-100	-0.286329	0.995	0.678	3.10513e-96	60S ribosomal protein L8, putative	N/A
Tb927.5.510	1.98443e-24	-0.286275	0.481	0.765	2.22573e-20	putative succinate dehydrogenase subunit	SDH10
Tb927.6.3890	3.78886e-50	-0.286241	0.657	0.378	4.24959e-46	replication factor C, subunit 2, putative	N/A
Tb927.11.3690	4.91609e-23	-0.285934	0.897	0.718	5.51389e-19	Alpha/beta hydrolase family, putative	N/A
Tb927.11.7370	4.0943e-11	-0.284273	0.873	0.804	4.59217e-07	haloacid dehalogenase hydrolase, putative	N/A
Tb927.10.7860	2.61159e-55	-0.283893	0.994	0.778	2.92916e-51	hypothetical protein, conserved	N/A
Tb927.10.1590	3.13457e-151	-0.28373	0.995	0.559	3.51574e-147	ribosomal protein L36, putative	N/A
Tb927.8.1580	1.74409e-68	-0.283386	0.85	0.496	1.95617e-64	hypothetical protein, conserved	N/A
Tb927.8.4300	5.25187e-18	-0.282827	0.819	0.661	5.8905e-14	hypothetical protein	N/A
Tb10.NT.95	1.39918e-58	-0.282633	0.96	0.702	1.56932e-54	Noncoding RNA, putative	N/A
Tb927.5.1480	1.08423e-97	-0.282545	0.965	0.571	1.21607e-93	hypothetical protein	N/A
Tb927.9.11050	2.32322e-48	-0.281417	0.882	0.625	2.60572e-44	4E-interacting protein, putative	4EIP
Tb927.7.2340	6.38396e-134	-0.279967	0.97	0.527	7.16025e-130	40S ribosomal protein S15, putative	N/A
Tb927.10.220	2.19889e-70	-0.279528	0.967	0.639	2.46627e-66	60S ribosomal protein L37a, putative	N/A
Tb927.11.10660	4.74563e-18	-0.278769	0.576	0.788	5.3227e-14	Basal body protein	BBP590
Tb927.5.2160	1.05221e-20	-0.278574	0.915	0.767	1.18016e-16	conserved protein	N/A
Tb927.6.4090	1.3101e-19	-0.278098	0.56	0.804	1.46941e-15	chaperonin HSP60, mitochondrial precursor, putative	HSP60
Tb927.11.15255	8.08385e-99	-0.277289	0.995	0.643	9.06685e-95	hypothetical protein	N/A
Tb11.v5.0660	3.07584e-122	-0.276869	0.918	0.502	3.44986e-118	histone deacetylase, putative	N/A
Tb927.9.13620	4.32931e-12	-0.2763	0.724	0.627	4.85575e-08	hypothetical protein, conserved	N/A
Tb927.3.3320	3.58926e-52	-0.275416	0.992	0.788	4.02571e-48	60S ribosomal protein L13, putative	N/A
Tb927.10.6960	3.43564e-16	-0.275126	0.706	0.582	3.85341e-12	hypothetical protein, conserved	N/A
Tb927.3.1790	6.87848e-60	-0.274871	0.914	0.624	7.7149e-56	pyruvate dehydrogenase E1 beta subunit, putative	N/A
Tb927.8.870	1.50705e-111	-0.274618	0.987	0.61	1.69031e-107	CAMK/CAMKL family protein kinase, putative	N/A
Tb8.NT.99	1.62777e-30	-0.273472	0.744	0.51	1.82571e-26	Noncoding RNA, putative	N/A
Tb927.8.8020	4.64095e-59	-0.272144	0.978	0.706	5.20529e-55	monoglyceride lipase, putative	N/A
Tb927.1.4900	6.08926e-41	-0.271973	0.86	0.618	6.82971e-37	expression site-associated gene 11 (ESAG11) protein, putative	N/A
Tb927.1.3550	7.59008e-99	-0.271223	0.986	0.596	8.51303e-95	hypothetical protein	N/A
Tb927.11.9240	2.91392e-49	-0.269445	0.937	0.686	3.26825e-45	hypothetical protein, conserved	N/A
Tb927.11.15970	7.4623e-16	-0.268672	0.554	0.775	8.36972e-12	Guanine nucleotide exchange factor in Golgi transport N-terminal/Sec7 domain containing protein, putative	N/A
Tb927.11.5520	9.29726e-09	-0.268646	0.733	0.871	0.000104278	triosephosphate isomerase	TIM
Tb927.10.7980	4.20461e-39	-0.26822	0.889	0.643	4.71589e-35	hypothetical protein, conserved	N/A
Tb927.8.7770	4.85239e-66	-0.267908	0.814	0.473	5.44244e-62	aldehyde dehydrogenase family, putative	N/A
Tb927.5.2850	1.34536e-08	-0.267573	0.626	0.778	0.000150895	radial spoke protein RSP2, putative	N/A
Tb927.11.7350	1.74497e-46	-0.267342	0.794	0.508	1.95716e-42	Histone H2B variant V	H2BV
Tb927.2.960	2.15085e-143	-0.266873	0.987	0.529	2.41239e-139	hypothetical protein	N/A
Tb927.10.3120	6.74303e-69	-0.26609	0.95	0.622	7.56298e-65	cytochrome c oxidase assembly protein COX11, putative	COX11
Tb927.11.11830	3.60143e-52	-0.265963	0.987	0.767	4.03936e-48	40S ribosomal protein S17, putative	N/A
Tb927.10.12700	1.86131e-59	-0.265591	0.999	0.782	2.08764e-55	pyruvate dehydrogenase E1 alpha subunit, putative	N/A
Tb11.v5.0111	9.6369e-236	-0.265054	0.688	0.004	1.08087e-231	variant surface protein (VSG), putative	N/A
Tb927.3.4180	7.08654e-60	-0.264877	0.811	0.476	7.94826e-56	hypothetical protein	N/A
Tb927.11.3000	3.77819e-36	-0.264789	0.973	0.784	4.23761e-32	60S ribosomal protein L37, putative	N/A
Tb927.9.8655	2.9148e-10	-0.264067	0.681	0.602	3.26924e-06	hypothetical protein	N/A
Tb927.3.3600	8.34648e-10	-0.263447	0.756	0.68	9.36142e-06	hypothetical protein	N/A
Tb927.3.3160	2.26215e-85	-0.263155	0.933	0.543	2.53723e-81	Nuclear poly(A) polymerase 1	PAP1
Tb9.NT.34	3.10665e-76	-0.263105	0.996	0.704	3.48442e-72	Noncoding RNA, putative	N/A
Tb927.4.2265	1.14042e-92	-0.262682	0.882	0.476	1.2791e-88	hypothetical protein	N/A
Tb927.9.10400	2.90089e-11	-0.258986	0.735	0.645	3.25364e-07	hypothetical protein, conserved	N/A
Tb927.11.11420	7.41137e-29	-0.258407	0.94	0.822	8.31259e-25	hypothetical protein	N/A
Tb927.11.2690	3.76061e-71	-0.258398	1	0.782	4.2179e-67	Succinyl-CoA:3-ketoacid coenzyme A transferase, mitochondrial	ASCT
Tb927.10.7300	1.16201e-79	-0.258244	0.861	0.492	1.30331e-75	hypothetical protein, conserved	N/A
Tb927.10.430	2.52913e-29	-0.257709	0.951	0.786	2.83667e-25	peroxidase, putative	N/A
Tb927.11.12240	1.95204e-33	-0.257536	0.438	0.735	2.18941e-29	cysteine peptidase, Clan CA, family C19, putative	N/A
Tb927.8.7790	6.70164e-86	-0.256539	0.925	0.555	7.51656e-82	zinc finger domain, LSD1 subclass, putative	N/A
Tb927.7.6680	8.07516e-14	-0.25653	0.842	0.727	9.05709e-10	STE/STE11 serine/threonine-protein kinase, putative	N/A
Tb927.2.4580	1.46341e-40	-0.256104	0.898	0.663	1.64136e-36	UNC119	unc119
Tb927.11.12130	3.69624e-62	-0.255588	0.963	0.663	4.14571e-58	hypothetical protein	N/A
Tb927.7.2170	9.45956e-13	-0.254363	0.62	0.8	1.06098e-08	Nucleolar protein 168	NOP168
Tb927.11.2370	4.21865e-28	-0.254114	0.866	0.675	4.73164e-24	mRNA export factor MEX67	MEX67
Tb927.3.5440	5.51166e-20	-0.253974	0.893	0.745	6.18188e-16	SNF2 DNA repair protein, putative	N/A
Tb927.9.8510	4.18224e-10	-0.253648	0.549	0.724	4.6908e-06	hypothetical protein, conserved	N/A
Tb927.9.15110	1.76681e-101	-0.25362	0.96	0.596	1.98165e-97	60S ribosomal protein L5, putative	N/A
Tb927.2.4850	8.73456e-33	-0.252006	0.824	0.594	9.79669e-29	Phosducin, putative	N/A
Tb927.10.14140	2.74091e-28	-0.251804	0.451	0.761	3.07421e-24	pyruvate kinase 1	PYK1
Tb927.3.2490	4.66666e-34	0.252478	0.65	0.312	5.23412e-30	Kinesin-like protein PH1	PH1
Tb927.9.11270	8.4319e-10	0.253566	0.964	0.882	9.45722e-06	t- complex protein 1 (eta subunit), putative	TCP-1-eta
Tb927.11.500	9.85862e-28	0.253648	0.997	0.859	1.10574e-23	RNA-binding protein, UBP1	UBP1
Tb927.10.9440	2.40998e-95	0.254239	0.817	0.296	2.70303e-91	NADH dehydrogenase	NDH2
Tb927.11.10300	2.53951e-72	0.254513	0.563	0.137	2.84831e-68	hypothetical protein, conserved	N/A
Tb927.11.2280	1.53076e-41	0.254517	0.539	0.196	1.7169e-37	BRO1-like domain/ALIX V-shaped domain binding to HIV, putative	N/A
Tb927.10.8940	1.54109e-19	0.256225	0.976	0.841	1.72849e-15	flagellum targeting protein kharon1, putative	KH1
Tb927.2.2180	1.45074e-81	0.257802	0.63	0.167	1.62715e-77	ribosomal RNA processing protein 41B	RRP41B
Tb927.6.3490	4.99346e-13	0.258407	1	0.949	5.60066e-09	zinc finger protein 1	ZFP1
Tb927.11.12100	2.04664e-82	0.260671	0.798	0.316	2.29551e-78	RNA-binding protein, putative	RBP5
Tb927.10.13000	1.32619e-17	0.261041	0.359	0.149	1.48746e-13	cAMP phosphodiesterase A, putative	PDEA
Tb927.9.9820	4.31799e-81	0.264548	0.503	0.053	4.84306e-77	glyceraldehyde-3-phosphate dehydrogenase, putative	N/A
Tb927.6.3750	5.17904e-24	0.266182	0.936	0.725	5.80881e-20	heat shock 70 kDa protein, mitochondrial precursor, putative	MtHSP70B
Tb927.6.4990	1.03414e-94	0.266184	0.707	0.206	1.1599e-90	mitochondrial ATP synthase delta chain	N/A
RPS12	1.42756e-89	0.266228	0.928	0.425	1.60115e-85	#N/A	#N/A
Tb927.2.470	3.2391e-21	0.266518	0.994	0.916	3.63298e-17	retrotransposon hot spot protein 4 (RHS4), putative	RHS4
Tb927.1.2150	6.73232e-227	0.268319	0.937	0.173	7.55097e-223	Small kinetoplastid calpain-related protein 1-4	SKCRP1-4
Tb927.8.7170	3.06529e-17	0.269516	0.271	0.084	3.43803e-13	inositol polyphosphate 1-phosphatase, putative	IP1Pase
Tb927.3.720	1.94003e-24	0.269619	0.999	0.88	2.17594e-20	zinc finger protein 3	ZFP3
Tb927.6.4370	1.50337e-22	0.269946	0.677	0.4	1.68618e-18	eukaryotic translation initiation factor 3 subunit d	EIF3D
Tb927.8.4320	7.74703e-80	0.273221	0.794	0.308	8.68907e-76	hypothetical protein, conserved	N/A
Tb927.9.5860	1.62286e-16	0.275706	0.837	0.847	1.8202e-12	tryparedoxin peroxidase	TRYP1
Tb927.7.570	2.02075e-266	0.278854	0.929	0.09	2.26648e-262	prefoldin, putative	N/A
Tb927.11.10860	4.13958e-18	0.278889	0.405	0.176	4.64295e-14	20S-pre-rRNA D-site endonuclease NOB1	NOB1
Tb11.v5.0903	1.53462e-18	0.282645	0.82	0.59	1.72123e-14	S-adenosylmethionine decarboxylase proenzyme, putative	N/A
Tb927.11.11480	6.16334e-12	0.284117	0.442	0.257	6.91281e-08	Trichohyalin, putative	N/A
Tb927.9.12510	8.41266e-34	0.287693	0.819	0.512	9.43564e-30	ATP-dependent DEAD/H RNA helicase, putative	DED1
Tb927.2.1330	4.30013e-43	0.289641	0.893	0.565	4.82302e-39	retrotransposon hot spot protein 6 (RHS6), degenerate	N/A
Tb927.2.1120	2.79241e-21	0.295895	0.882	0.657	3.13197e-17	retrotransposon hot spot protein 4 (RHS4), point mutation	N/A
Tb927.11.6230	9.16063e-48	0.299062	0.959	0.667	1.02746e-43	protein transport protein SEC61 subunit alpha, putative	N/A
Tb927.10.10920	1.09392e-113	0.299219	0.988	0.49	1.22694e-109	heat shock protein, putative	N/A
Tb927.7.3120	1.09026e-33	0.305279	0.398	0.12	1.22283e-29	small nuclear ribonucleoprotein SmD1	Sm-D1
Tb927.9.4750	9.74248e-36	0.30697	0.987	0.782	1.09272e-31	hypothetical protein	N/A
Tb927.8.1090	2.12858e-53	0.308273	0.631	0.22	2.38742e-49	NPAPL	NPAPL
Tb927.10.10000	4.11278e-31	0.310914	0.919	0.661	4.6129e-27	hypothetical protein, conserved	N/A
Tb927.10.2560	3.23151e-31	0.315745	0.871	0.582	3.62447e-27	mitochondrial malate dehydrogenase	mMDH
Tb927.3.3940	6.55344e-29	0.32106	1	0.869	7.35034e-25	RNA-binding protein, putative	DRBD11
Tb927.10.2900	2.151e-98	0.341051	0.923	0.427	2.41257e-94	importin beta-1 subunit, putative	KAP95
Tb927.7.2640	3.35057e-48	0.344882	0.79	0.402	3.75799e-44	Cytoskeleton associated protein 51	CAP51
Tb927.4.1850	3.83161e-25	0.376251	0.469	0.196	4.29754e-21	hypothetical protein, conserved	N/A
Tb927.9.2160	1.65658e-32	0.381842	0.807	0.486	1.85802e-28	hypothetical protein, conserved	N/A
Tb927.4.3950	8.91445e-39	0.383054	0.754	0.4	9.99845e-35	cytoskeleton-associated protein CAP5.5, putative	CAP5.5
Tb927.8.2550	1.5272e-154	0.391151	0.981	0.363	1.7129e-150	mitochondrial DNA primase	PRI1
Tb927.1.2390	4.95487e-29	0.41908	0.999	0.89	5.55738e-25	beta tubulin	N/A
Tb927.10.5770	6.16245e-48	0.421665	0.766	0.371	6.9118e-44	Valosin-containing protein	VCP
Tb927.10.5840	7.66765e-100	0.438539	0.932	0.42	8.60004e-96	translation elongation factor 1-beta, putative	N/A
Tb927.11.2610	1.45096e-16	0.452544	0.819	0.678	1.6274e-12	Cytoskeleton-associated protein 50 kDa	CAP50
Tb11.v5.1011	3.86815e-20	0.452997	1	0.986	4.33852e-16	calpain-like cysteine peptidase, putative	N/A
Tb927.2.100	2.82106e-28	0.480566	0.936	0.739	3.1641e-24	retrotransposon hot spot protein 1 (RHS1), putative	RHS1
Tb927.2.1150	1.5648e-40	0.496514	0.844	0.492	1.75508e-36	retrotransposon hot spot protein 2 (RHS2), interrupted, degenerate	N/A
Tb927.10.3210	4.50546e-45	0.530373	0.965	0.682	5.05333e-41	delta-1-pyrroline-5-carboxylate dehydrogenase, putative	N/A
Tb927.4.1220	1.57028e-65	0.614338	0.594	0.173	1.76123e-61	leucine-rich repeat protein (LRRP), putative	N/A
Tb927.11.18700	1.30534e-33	0.644318	0.991	0.867	1.46407e-29	hypothetical protein, conserved	N/A
Tb927.11.19810	1.72641e-53	0.648305	0.756	0.467	1.93635e-49	hypothetical protein	N/A
Tb927.11.19800	1.26976e-49	0.7911	0.936	0.655	1.42417e-45	hypothetical protein	N/A
Tb1.NT.27	8.64142e-86	0.850938	0.853	0.378	9.69222e-82	Noncoding RNA, putative	N/A

## Sheet: cluster 3
Cluster marker genes identified by differential expression analysis between day 7 (minus and plus dox) and day 23 (minus and plus dox) for cluster 3. Significant marker genes (p_val_adj < 0.05) over expressed in one cluster compared to all others are listed.
avg_log2FC = log2 of FC between average expression in day 7 vs day 23
pct.1 = proportion of target cluster cells with this transcript
pct.2 = proportion of all other cluster cells with this transcript
gene	p_val	avg_log2FC	pct.1	pct.2	p_val_adj	Product Description	Gene Name or Symbol
Tb11.v5.0111	2.02165e-78	-4.5068	0.96	0.454	2.26749e-74	variant surface protein (VSG), putative	N/A
Tb927.11.17810	1.17859e-23	-2.46599	1	0.521	1.32191e-19	variant surface glycoprotein (VSG), frameshifted and degenerate	N/A
Tb927.6.5620	2.00536e-72	-2.28328	0.94	0.45	2.24921e-68	variant surface glycoprotein, degenerate	N/A
Tb05.5K5.330	8.95104e-14	-1.77422	1	0.688	1.00395e-09	variant surface glycoprotein, point mutation	N/A
Tb09.v4.0070	6.10366e-47	-1.26097	0.99	0.208	6.84587e-43	variant surface glycoprotein (VSG, pseudogene), putative	N/A
Tb927.9.17130	1.37204e-111	-1.08874	0.79	0.025	1.53888e-107	variant surface glycoprotein (VSG, pseudogene), putative	N/A
Tb927.11.9920	4.54041e-29	-0.859489	0.8	0.388	5.09252e-25	polyubiquitin, putative	N/A
Tb927.11.17760	4.61618e-08	-0.819541	1	0.808	0.00051775	variant surface glycoprotein (VSG, atypical), putative	N/A
Tb927.11.20300	1.87779e-41	-0.799406	0.52	0.008	2.10613e-37	variant surface glycoprotein (VSG), putative	N/A
ND5	2.08046e-18	-0.756208	1	0.733	2.33344e-14	#N/A	#N/A
Tb927.4.5530	3.19462e-27	-0.750227	0.45	0.054	3.58309e-23	variant surface glycoprotein (VSG), putative	N/A
ND4	6.18587e-13	-0.666871	1	0.746	6.93807e-09	#N/A	#N/A
Tb10.v4.0123	8.147e-23	-0.664929	0.45	0.283	9.13768e-19	variant surface glycoprotein (VSG, pseudogene), putative	N/A
Tb10.v4.0163	3.33461e-08	-0.606795	0.9	0.662	0.00037401	variant surface glycoprotein (VSG), putative	N/A
Tb927.11.17790	5.97237e-56	-0.565273	0.9	0.317	6.69861e-52	variant surface glycoprotein (VSG), degenerate and frameshifted	N/A
MURF1	7.37745e-12	-0.525616	1	0.762	8.27455e-08	#N/A	#N/A
Tb927.5.1950	1.02448e-08	-0.502674	0.84	0.658	0.000114905	hypothetical protein, conserved	N/A
Tb927.3.3930	6.71723e-09	-0.498964	0.68	0.467	7.53405e-05	RNA-binding protein	DRBD6B
Tb927.9.10450	2.00216e-12	-0.496099	0.91	0.617	2.24562e-08	hypothetical protein, conserved	N/A
Tb927.9.6570	4.11052e-25	-0.49496	0.78	0.433	4.61036e-21	hypothetical protein, conserved	N/A
Tb927.5.630	7.91962e-11	-0.48492	0.91	0.692	8.88265e-07	acidic phosphatase, putative	N/A
Tb11.v5.0221	3.33905e-33	-0.476512	0.96	0.421	3.74508e-29	transporter, putative	N/A
Tb927.1.4490	5.32021e-09	-0.468556	1	0.812	5.96715e-05	N-acetyltransferase 2, putative	NAT2
Tb927.9.11600	1.61106e-07	-0.460734	0.54	0.833	0.00180696	glycosomal membrane protein	GIM5B
Tb927.3.2930	3.26791e-13	-0.457101	0.99	0.725	3.66529e-09	RNA-binding protein RBP6, putative	RBP6
Tb927.5.1930	9.8039e-10	-0.453461	0.86	0.633	1.09961e-05	signal peptidase subunit, putative	N/A
Tb927.5.1160	2.00579e-07	-0.447579	0.96	0.75	0.00224969	Degradation arginine-rich protein for mis-folding, putative	N/A
Tb927.7.4270	7.31077e-28	-0.438322	0.97	0.462	8.19976e-24	hypothetical protein, conserved	N/A
Tb927.9.12570	1.83117e-12	-0.418723	0.93	0.729	2.05384e-08	glycerol kinase, glycosomal	glk1
Tb927.1.5100	2.50423e-08	-0.404034	1	0.867	0.000280875	expression site-associated gene 2 (ESAG2) protein, putative	N/A
Tb927.7.1120	4.12794e-06	-0.400957	0.95	0.762	0.0462989	trypanothione/tryparedoxin dependent peroxidase 1, cytosolic	TDPX1
Tb927.10.4410	2.37086e-57	-0.392806	0.98	0.379	2.65915e-53	hypothetical protein	N/A
Tb11.v5.0660	6.6847e-07	-0.390393	0.67	0.529	0.00749756	histone deacetylase, putative	N/A
Tb927.3.4180	2.18302e-10	-0.382958	0.97	0.729	2.44848e-06	hypothetical protein	N/A
Tb927.6.2830	2.95868e-45	-0.382844	0.83	0.279	3.31845e-41	GTPase activating protein, conserved	N/A
Tb927.8.6340	1.9275e-09	-0.382115	1	0.808	2.16189e-05	CYC2-like cyclin, putative	CYC10
Tb927.11.9180	2.50353e-12	-0.379648	0.52	0.329	2.80795e-08	ADP-ribosylation factor GTPase activating protein, putative	Cnt-b5
Tb927.9.16770	2.74408e-25	-0.370348	1	0.508	3.07776e-21	variant surface glycoprotein (VSG, pseudogene), putative	N/A
Tb09.v4.0015	1.99808e-14	-0.367643	0.59	0.279	2.24104e-10	hypothetical protein	N/A
Tb927.3.1640	5.98736e-30	-0.364107	0.66	0.296	6.71542e-26	hypothetical protein	N/A
Tb11.v5.0622	6.35122e-07	-0.363171	0.93	0.729	0.00712352	variant surface glycoprotein (VSG, atypical), putative	N/A
Tb927.8.870	1.24023e-07	-0.361196	1	0.85	0.00139105	CAMK/CAMKL family protein kinase, putative	N/A
Tb11.v5.0419	2.19485e-15	-0.360562	0.97	0.629	2.46175e-11	AAA domain (dynein-related subfamily), putative	N/A
Tb927.9.2980	1.89598e-07	-0.359238	0.65	0.9	0.00212653	hypothetical protein, conserved	N/A
Tb927.8.5080	3.26007e-20	-0.354147	0.92	0.521	3.65649e-16	fatty-acid amide hydrolase, putative	N/A
Tb927.2.5930	2.07498e-08	-0.352301	0.29	0.629	0.000232729	hypothetical protein, conserved	N/A
Tb927.9.13430	6.03341e-20	-0.348838	1	0.633	6.76707e-16	ubiquitin carboxyl-terminal hydrolase, putative	N/A
Tb927.11.12940	4.34135e-06	-0.342061	0.68	0.492	0.0486925	Uncharacterised protein family (UPF0160), putative	N/A
Tb11.v5.0493	2.73448e-10	-0.34068	1	0.783	3.06699e-06	kinesin K39, putative	N/A
Tb11.v5.0502	7.78904e-10	-0.339476	0.5	0.321	8.73618e-06	hypothetical protein, conserved	N/A
Tb927.7.2420	3.90487e-16	-0.339416	0.61	0.354	4.3797e-12	glycogen synthase kinase-3 alpha, putative	GSK3A
ND1	3.95374e-40	-0.337105	0.87	0.367	4.43452e-36	#N/A	#N/A
Tb927.10.13840	3.00723e-27	-0.333148	0.67	0.242	3.37291e-23	Domain of unknown function (DUF4475), putative	N/A
Tb927.6.5180	3.45832e-08	-0.332191	0.58	0.858	0.000387885	retrotransposon hot spot protein 4 (RHS4), interrupted	N/A
Tb927.8.8070	9.92929e-11	-0.328497	0.5	0.283	1.11367e-06	conserved protein	N/A
Tb927.11.1270	9.91881e-16	-0.328128	0.75	0.367	1.11249e-11	Mitochondrial ATP synthase subunit, putative	N/A
Tb927.9.10400	2.39774e-06	-0.325479	0.98	0.812	0.026893	hypothetical protein, conserved	N/A
Tb927.1.4500	3.62696e-29	-0.32502	0.97	0.471	4.068e-25	SNARE associated Golgi protein, putative	N/A
Tb927.10.8020	2.42382e-07	-0.324436	0.61	0.379	0.00271856	prolyl endopeptidase	POP
Tb927.6.4770	4.90477e-07	-0.319541	0.72	0.537	0.00550119	protein mkt1, putative	MKT1
Tb927.2.2130	4.24766e-08	-0.319103	0.54	0.362	0.000476417	small GTP-binding protein RAB6, putative	N/A
Tb927.2.1120	6.78149e-15	-0.317099	0.76	0.458	7.60612e-11	retrotransposon hot spot protein 4 (RHS4), point mutation	N/A
Tb927.10.4260	2.11039e-20	-0.316652	0.62	0.288	2.36701e-16	hypothetical protein, conserved	N/A
Tb927.8.4430	4.32317e-21	-0.311003	0.85	0.4	4.84887e-17	uridine phosphorylase	N/A
Tb927.4.210	8.9752e-10	-0.310363	0.55	0.354	1.00666e-05	retrotransposon hot spot protein 2 (RHS2), interrupted, degenerate	N/A
Tb927.5.4300	6.55271e-11	-0.30841	0.14	0.492	7.34953e-07	prolyl oligopeptidase, putative	N/A
Tb927.1.4890	2.93979e-11	-0.308085	0.49	0.283	3.29727e-07	expression site-associated gene 2 (ESAG2) protein, putative	N/A
Tb927.8.4340	6.98316e-16	-0.306041	1	0.679	7.83231e-12	hypothetical protein, conserved	N/A
Tb927.7.5380	5.28831e-14	-0.304958	1	0.696	5.93137e-10	Double RNA binding domain protein 12	DRBD12
Tb927.11.6600	3.16978e-09	-0.302381	0.93	0.696	3.55523e-05	conserved protein, unknown function	N/A
Tb927.7.4500	1.87531e-13	-0.302324	0.72	0.362	2.10334e-09	PX domain containing protein, putative	N/A
Tb927.3.2870	1.27276e-06	-0.301644	0.31	0.175	0.0142753	multicopper oxidase, putative	N/A
Tb927.5.470	3.08203e-15	-0.29971	0.57	0.246	3.4568e-11	riboflavin transporter	RibJ
Tb927.9.14430	1.87469e-12	-0.297366	0.58	0.283	2.10266e-08	Casein kinase II	CK2A1
Tb927.7.5900	3.0055e-13	-0.294994	0.85	0.496	3.37097e-09	Autophagy-related protein 8.1	ATG8.1
Tb927.9.15870	1.31334e-14	-0.291219	0.48	0.196	1.47304e-10	hypothetical protein	N/A
Tb927.6.1620	2.96164e-09	-0.290999	1	0.792	3.32178e-05	Zn-finger in Ran binding protein and others, putative	N/A
Tb927.8.1110	7.19943e-12	-0.286199	0.82	0.537	8.07488e-08	40S ribosomal protein S9, putative	N/A
MURF2	8.37057e-58	-0.285742	0.99	0.225	9.38843e-54	#N/A	#N/A
Tb927.10.14440	1.25021e-07	-0.285506	0.86	0.596	0.00140224	b9 domain-containing protein 1	b9d1
Tb927.11.8380	2.6367e-13	-0.284266	0.76	0.383	2.95733e-09	NADPH--cytochrome P450 reductase, putative	CPR
Tb927.1.3130	3.09272e-10	-0.28254	0.83	0.533	3.46879e-06	AGC/RSK family serine/threonine kinase, putative	N/A
Tb927.9.1520	2.83623e-33	-0.282502	0.96	0.4	3.18112e-29	hypothetical protein, conserved	N/A
Tb927.8.3830	8.66843e-24	-0.282304	0.31	0.854	9.72251e-20	mitochondrial	N/A
Tb927.2.2120	2.61015e-11	-0.28149	0.55	0.312	2.92754e-07	Serine/threonine-protein kinase NEK22, putative	NEK22
Tb927.9.5300	2.58992e-10	-0.28126	0.68	0.379	2.90486e-06	kinetoplast ribosomal PPR-repeat containing protein 16	KRIPP16
Tb927.7.530	6.73143e-32	-0.280781	0.95	0.375	7.54997e-28	FYVE zinc finger, putative	N/A
Tb927.10.2440	1.63756e-07	-0.28023	0.88	0.633	0.00183669	Metacaspase-4	MCA4
Tb927.3.3590	3.11758e-07	-0.278759	0.52	0.304	0.00349668	U3 small nucleolar ribonucleoprotein protein MPP10, putative	N/A
Tb927.9.8420	3.11131e-10	-0.278465	0.8	0.512	3.48965e-06	QM-like protein	N/A
Tb927.9.12000	9.77718e-17	-0.277779	0.86	0.475	1.09661e-12	LEM3 (ligand-effect modulator 3) family / CDC50 family, putative	N/A
Tb927.11.7570	5.33137e-18	-0.276682	0.79	0.412	5.97967e-14	ATP-grasp domain containing protein, putative	N/A
Tb927.11.3440	1.90265e-09	-0.274712	0.66	0.358	2.13402e-05	hypothetical protein, conserved	N/A
Tb927.11.13700	3.61149e-10	-0.273786	0.78	0.529	4.05065e-06	Basal body protein	BLD10
Tb11.v5.0507	5.41459e-12	-0.271771	0.6	0.346	6.07301e-08	hypothetical protein, conserved	N/A
Tb927.8.5010	4.36068e-07	-0.271315	0.67	0.425	0.00489094	Paraflagellar rod protein 2-5	PFR2-5
Tb927.7.7410	6.71446e-41	-0.271314	0.79	0.183	7.53094e-37	Trans-2-enoyl-ACP reductase 2, putative	ENR2
Tb927.1.2150	7.01013e-09	-0.271129	0.51	0.325	7.86256e-05	Small kinetoplastid calpain-related protein 1-4	SKCRP1-4
Tb927.3.3380	2.68485e-09	-0.271111	0.89	0.604	3.01133e-05	TFIIF-stimulated CTD phosphatase, putative	N/A
Tb11.v5.0741	1.15279e-26	-0.270993	0.97	0.542	1.29297e-22	hypothetical protein, conserved	N/A
Tb927.11.2500	7.17386e-09	-0.269167	0.93	0.688	8.0462e-05	Metallocarboxypeptidase 1	MCP1
Tb927.9.10280	1.3431e-20	-0.26817	0.99	0.617	1.50642e-16	Zinc finger CCCH domain-containing protein 48	ZC3H48
Tb927.3.3850	6.34726e-09	-0.267985	0.43	0.758	7.11908e-05	COPII coat assembly protein sec16	sec16
Tb927.10.8600	5.30081e-18	-0.267256	0.99	0.6	5.94538e-14	Vps54-like protein, putative	N/A
Tb927.10.3470	7.41627e-08	-0.266491	0.87	0.6	0.000831809	Ankyrin repeats (3 copies), putative	N/A
Tb11.v5.0902	7.35675e-22	-0.265213	0.97	0.542	8.25133e-18	hypothetical protein, conserved	N/A
Tb09.v4.0030	3.92922e-25	-0.264819	1	0.488	4.40701e-21	variant surface glycoprotein (VSG), putative	N/A
Tb927.2.2970	1.7006e-15	-0.264115	0.43	0.192	1.9074e-11	mitochondrial carrier protein	MCP13
Tb927.11.14360	4.32799e-06	-0.26407	0.33	0.192	0.0485427	mitochondrial carrier protein	MCP2
Tb927.8.8340	8.84292e-21	-0.257995	0.95	0.508	9.91822e-17	CRAL/TRIO domain containing protein, putative	N/A
Tb927.10.3680	2.19208e-08	-0.257753	0.79	0.521	0.000245863	hypothetical protein, conserved	N/A
Tb927.10.780	2.36262e-11	-0.25738	0.75	0.417	2.64991e-07	Ring finger domain containing protein, putative	N/A
Tb927.7.6100	2.49074e-37	-0.252821	0.92	0.338	2.79361e-33	hypothetical protein	N/A
Tb927.3.3950	1.32547e-06	-0.252625	0.57	0.842	0.0148665	hypothetical protein, conserved	N/A
Tb927.1.2580	1.45918e-08	-0.251934	0.98	0.775	0.000163661	exosome-associated protein 1	EAP1
Tb927.10.2920	2.26332e-08	-0.250632	0.97	0.738	0.000253854	SUMO-interacting motif-containing protein	N/A
Tb10.v4.0128	5.57002e-15	-0.250184	0.4	0.8	6.24733e-11	hypothetical protein	N/A
Tb927.2.5660	8.03837e-14	0.250969	0.51	0.754	9.01583e-10	adenylate kinase, putative	ADKA
Tb927.5.2620	4.28122e-07	0.251654	0.87	0.6	0.00480182	hypothetical protein, conserved	N/A
Tb927.11.9710	1.13147e-07	0.252237	0.99	0.796	0.00126906	60S ribosomal protein L10a, putative	RPL10A
Tb927.3.3490	6.79652e-14	0.254626	0.98	0.642	7.62298e-10	High mobility group protein TDP1	TDP1
Tb927.10.11080	1.60314e-18	0.255959	0.59	0.892	1.79808e-14	paraflagellar rod protein	N/A
Tb927.8.5490	3.29221e-07	0.257318	0.85	0.562	0.00369254	Nucleolar protein,Nop52, putative	N/A
Tb927.10.390	1.07288e-10	0.259343	0.98	0.7	1.20334e-06	DUF2407 ubiquitin-like domain containing protein, putative	N/A
Tb927.8.3790	7.24355e-29	0.260272	0.93	0.304	8.12437e-25	paraflagellar rod component, putative	PFC2
Tb927.7.5940	2.55764e-21	0.260619	0.9	0.388	2.86865e-17	Protein Associated with Differentiation	PAD2
Tb927.11.6370	2.47313e-06	0.260767	0.8	0.517	0.0277387	leucine-rich repeat protein (LRRP), putative	N/A
Tb927.7.970	9.57821e-11	0.261609	0.57	0.204	1.07429e-06	60S ribosomal export protein NMD3	NMD3
Tb927.8.6440	2.37158e-12	0.262686	0.96	0.654	2.65996e-08	RNA-binding protein, putative	RBP20
Tb927.8.2830	2.5414e-07	0.264573	0.56	0.246	0.00285043	Kinetoplastid kinetochore protein 25	KKT25
Tb927.8.3250	2.56996e-11	0.264634	0.94	0.596	2.88247e-07	dynein heavy chain, putative	N/A
Tb927.9.6730	3.40772e-06	0.264806	0.64	0.733	0.038221	hypothetical protein, conserved	N/A
Tb927.6.4210	2.51097e-06	0.266128	0.49	0.575	0.0281631	aldehyde dehydrogenase, putative	ALDH
Tb927.7.1040	4.21818e-14	0.267685	0.65	0.229	4.73111e-10	40S ribosomal protein S16, putative	N/A
Tb927.11.5400	3.01446e-09	0.268587	0.58	0.225	3.38102e-05	signal recognition particle 54 kDa	SRP54
Tb927.8.7970	1.45912e-08	0.27149	0.86	0.558	0.000163655	hypothetical protein	N/A
Tb927.11.3860	1.58711e-06	0.278886	0.65	0.346	0.017801	hypothetical protein, conserved	N/A
Tb927.1.1930	1.2455e-06	0.281724	0.93	0.688	0.0139695	phosphatidylinositol 3-kinase, putative	TOR4
Tb11.v5.0410	1.67809e-06	0.286614	0.85	0.571	0.0188215	antigenic protein, conserved	N/A
Tb927.8.8250	5.59371e-15	0.288697	0.98	0.6	6.27391e-11	amino acid transporter, putative	N/A
Tb927.3.5050	2.16106e-07	0.289867	1	0.825	0.00242384	60S ribosomal protein L4	N/A
Tb927.7.2330	1.22329e-08	0.29406	0.99	0.775	0.000137204	Protein of unknown function (DUF1663), putative	N/A
Tb927.8.2660	4.70326e-10	0.299515	0.85	0.488	5.27518e-06	Galactose oxidase, central domain containing protein, putative	N/A
Tb09.v4.0039	2.58775e-12	0.307586	0.66	0.475	2.90242e-08	variant surface glycoprotein (VSG, pseudogene), putative	N/A
Tb927.1.1840	1.1268e-17	0.310218	0.75	0.304	1.26382e-13	conserved protein, unknown function	N/A
Tb927.6.3840	2.30976e-09	0.324554	0.97	0.696	2.59063e-05	reticulon domain protein	N/A
Tb927.10.880	1.31012e-16	0.326706	0.78	0.329	1.46943e-12	thymidine kinase	TK
Tb927.10.3930	7.00974e-07	0.328581	0.92	0.667	0.00786212	40S ribosomal protein S3A, putative	N/A
Tb927.6.630	1.86803e-14	0.334655	0.86	0.442	2.09518e-10	hypothetical protein, conserved	N/A
Tb08.27P2.260	1.20997e-13	0.354198	0.76	0.467	1.3571e-09	variant surface glycoprotein (VSG, atypical), putative	N/A
Tb927.1.4300	3.69483e-08	0.404877	0.6	0.296	0.000414412	chaperone protein DnaJ, putative	J17
Tb927.6.510	5.16959e-14	0.42376	0.99	0.671	5.79821e-10	GPEET procyclin	GPEET
Tb927.9.17270	1.54185e-17	0.429716	0.72	0.767	1.72934e-13	variant surface glycoprotein (VSG, pseudogene), putative	N/A
Tb927.11.11680	3.11003e-12	0.440113	1	0.721	3.48821e-08	2-oxoglutarate dehydrogenase E2 component, putative	N/A
Tb927.8.8330	3.83592e-18	0.454407	0.88	0.417	4.30236e-14	calpain, putative	CAP5.5V
Tb927.10.16280	2.17301e-35	0.485266	0.53	0	2.43725e-31	variant surface glycoprotein (VSG, pseudogene), putative	N/A
Tb927.11.13780	2.40922e-10	0.507966	0.94	0.621	2.70218e-06	profilin	N/A

## Sheet: cluster 4
Cluster marker genes identified by differential expression analysis between day 7 (minus and plus dox) and day 23 (minus and plus dox) for cluster 4. Significant marker genes (p_val_adj < 0.05) over expressed in one cluster compared to all others are listed.
avg_log2FC = log2 of FC between average expression in day 7 vs day 23
pct.1 = proportion of target cluster cells with this transcript
pct.2 = proportion of all other cluster cells with this transcript
gene	p_val	avg_log2FC	pct.1	pct.2	p_val_adj	Product Description	Gene Name or Symbol
Tb927.9.12960	2.26295e-08	-0.718676	0.354	0.808	0.000253812	transporter, putative	N/A
Tb927.11.5050	8.96938e-09	-0.708245	0.979	0.884	0.000100601	fumarate hydratase, class I	FHm
Tb927.1.5100	3.94082e-10	-0.649891	0.938	0.651	4.42002e-06	expression site-associated gene 2 (ESAG2) protein, putative	N/A
Tb927.11.3760	4.30485e-06	-0.633593	0.5	0.855	0.0482832	hypothetical protein	N/A
Tb927.1.4830	6.66394e-08	-0.632034	1	0.855	0.000747427	phospholipase A1	PLA1
Tb927.10.5000	1.03704e-13	-0.612712	0.208	0.808	1.16315e-09	hypothetical protein, conserved	N/A
Tb927.9.4420	3.32757e-08	-0.591135	0.333	0.767	0.00037322	Beat-regulation protein	N/A
Tb927.5.3745	7.17213e-09	-0.553832	0.292	0.773	8.04426e-05	ring-box protein, putative	N/A
Tb927.7.2970	4.49628e-15	-0.532987	0.167	0.797	5.04302e-11	ATP-dependent DEAD/H RNA helicase, putative	N/A
Tb927.4.4290	7.00968e-10	-0.525191	0.271	0.779	7.86206e-06	UDP-Gal or UDP-GlcNAc-dependent glycosyltransferase, putative	N/A
Tb927.3.4220	4.70552e-14	-0.522426	0.188	0.791	5.27771e-10	Zn-finger domain protein, putative	N/A
Tb927.5.2850	3.64135e-08	-0.519075	0.417	0.849	0.000408414	radial spoke protein RSP2, putative	N/A
Tb927.7.1220	2.36556e-15	-0.517174	0.229	0.837	2.65321e-11	hypothetical protein, conserved	N/A
Tb927.8.2380	1.27669e-12	-0.511551	0.25	0.82	1.43193e-08	ABC transporter, putative	ABCG5
Tb927.9.2240	1.51602e-09	-0.506355	0.292	0.779	1.70037e-05	Pseudokinase, putative	N/A
Tb927.6.3840	6.104e-07	-0.497212	1	0.866	0.00684624	reticulon domain protein	N/A
Tb927.6.2930	1.8712e-10	-0.494798	0.292	0.808	2.09874e-06	ATPase family associated with various cellular activities (AAA), putative	N/A
Tb927.10.11040	2.21245e-07	-0.479203	0.354	0.756	0.00248149	hypothetical protein, conserved	N/A
Tb927.3.3620	2.42733e-09	-0.475967	0.271	0.767	2.7225e-05	SUMO-interacting motif-containing protein	N/A
Tb927.11.5500	6.06316e-09	-0.471453	0.292	0.767	6.80044e-05	Mitochondrial SSU ribosomal protein, putative	KRIPP1
Tb927.5.1970	5.36168e-07	-0.465398	0.812	0.587	0.00601366	hypothetical protein	N/A
Tb927.11.8310	2.9732e-07	-0.439755	0.396	0.814	0.00333474	class I transcription factor A, subunit 4	CITFA-4
Tb927.10.12760	1.63777e-15	-0.439588	0.917	0.5	1.83692e-11	zinc finger protein family member, putative	ZC3H36
Tb927.10.880	2.22821e-07	-0.438439	0.312	0.75	0.00249916	thymidine kinase	TK
Tb927.8.3730	3.08414e-09	-0.438227	1	0.791	3.45917e-05	COPI associated protein, putative	N/A
Tb927.11.4860	1.07536e-09	-0.42958	0.354	0.837	1.20612e-05	Ring finger domain containing protein, putative	N/A
Tb927.8.5890	8.12175e-11	-0.420943	0.271	0.797	9.10935e-07	histone chaperone ASF1B	ASF1B
Tb927.2.4680	7.47678e-08	-0.415748	1	0.831	0.000838596	hypothetical protein, conserved	N/A
Tb927.1.4500	4.16183e-06	-0.400806	0.625	0.465	0.0466791	SNARE associated Golgi protein, putative	N/A
Tb927.11.6830	2.20824e-06	-0.4006	0.354	0.756	0.0247676	Domain of unknown function(DUF2779), putative	N/A
Tb927.9.9420	5.66754e-08	-0.399539	0.167	0.599	0.000635671	hypothetical protein, conserved	N/A
Tb927.7.3580	2.16807e-07	-0.394825	1	0.779	0.00243171	Serine/threonine-protein kinase NEK11, putative	NEK11
Tb927.5.2520	4.09967e-08	-0.392482	0.958	0.785	0.000459819	TPR repeat, putative	N/A
Tb927.1.4470	1.66924e-07	-0.389612	0.979	0.808	0.00187222	hypothetical protein, conserved	TZP48
Tb11.v5.0511	7.91355e-07	-0.380278	0.958	0.733	0.00887584	Gp63-3 surface protease homolog, putative	N/A
Tb927.11.8050	2.25977e-09	-0.380267	0.25	0.733	2.53455e-05	Sas10/Utp3/C1D family/Sas10 C-terminal domain containing protein, putative	N/A
Tb927.2.4670	1.2841e-18	-0.373461	0.854	0.419	1.44025e-14	hypothetical protein, conserved	N/A
Tb927.10.12400	1.25176e-14	-0.372025	0.208	0.808	1.40398e-10	membrane transporter protein, putative	N/A
Tb927.8.2780	2.45874e-07	-0.366605	1	0.791	0.00275772	RNA-binding protein RBP10, putative	RBP10
Tb927.11.4430	4.49036e-11	-0.366228	0.167	0.692	5.03639e-07	ferric reductase transmembrane protein, putative	FR1
Tb927.3.5150	1.07592e-12	-0.364636	0.146	0.698	1.20675e-08	exonuclease, putative	N/A
Tb927.7.1330	6.74291e-10	-0.364596	0.25	0.756	7.56285e-06	hypothetical protein, conserved	N/A
Tb927.6.1540	9.0738e-08	-0.359133	0.458	0.866	0.00101772	Yip1 domain containing protein, putative	N/A
Tb927.3.620	6.20237e-09	-0.358335	0.375	0.831	6.95658e-05	ATP-dependent DEAD/H RNA helicase, putative	N/A
Tb927.7.2950	1.41808e-12	-0.357167	0.188	0.762	1.59051e-08	ATPase family associated with various cellular activities (AAA), putative	N/A
Tb927.5.1530	3.30277e-09	-0.355696	0.271	0.75	3.70439e-05	Flavin-binding monooxygenase-like, putative	N/A
Tb927.6.3680	1.34895e-07	-0.351603	0.292	0.738	0.00151299	Present in the outer mitochondrial membrane proteome 31	POMP31
Tb927.9.6510	1.89825e-07	-0.350967	0.375	0.797	0.00212907	Mitochondrial SSU ribosomal protein, putative	mS53
Tb927.11.12600	3.5376e-08	-0.349229	0.25	0.715	0.000396777	ATP-dependent DNA helicase, putative	N/A
Tb927.8.7970	3.29634e-07	-0.348583	1	0.756	0.00369717	hypothetical protein	N/A
Tb927.2.4150	1.18996e-11	-0.344041	0.167	0.715	1.33466e-07	hypothetical protein, conserved	N/A
Tb927.9.13570	2.15832e-07	-0.343973	0.292	0.733	0.00242077	hypothetical protein, conserved	N/A
ND4	2.52732e-06	-0.340355	1	0.831	0.0283464	#N/A	#N/A
Tb927.9.10840	2.6095e-08	-0.339676	0.333	0.785	0.000292682	hypothetical protein, conserved	N/A
Tb927.11.13310	3.75096e-09	-0.336833	0.25	0.744	4.20708e-05	hypothetical protein, conserved	N/A
Tb927.8.3480	2.30515e-07	-0.335862	0.312	0.744	0.00258546	hypothetical protein, conserved	N/A
Tb927.11.15800	2.1318e-09	-0.33559	0.312	0.779	2.39103e-05	Cytokinesis initiation factor 1	CIF1
Tb927.10.13670	8.32927e-09	-0.334012	0.396	0.831	9.34211e-05	serine/threonine protein phosphatase 5	PP5
Tb927.3.3080	2.31741e-09	-0.33257	0.083	0.547	2.5992e-05	Serine/threonine-protein kinase NEK6, putative	NEK6
Tb927.11.13460	1.56879e-11	-0.332491	0.208	0.756	1.75955e-07	hypothetical protein, conserved	N/A
Tb927.10.5880	5.45105e-07	-0.329377	1	0.802	0.00611389	Cytoskeleton-associated protein 67 kDa	CAP67
Tb927.6.3710	4.92167e-07	-0.327516	1	0.808	0.00552014	hypothetical protein, conserved	N/A
Tb927.11.15350	2.77982e-08	-0.326904	0.333	0.779	0.000311784	RNA-binding protein, putative	RBP39
Tb927.2.4550	2.46723e-08	-0.32494	0.396	0.82	0.000276724	2'-O-ribose RNA methyltransferase SPB1 homolog	SPB1
Tb927.7.2080	2.27805e-13	-0.323467	0.208	0.779	2.55506e-09	cap guanylyltransferase-methyltransferase 1	CGM1
Tb927.11.14200	2.63945e-09	-0.321744	0.646	0.453	2.96041e-05	ubiquitin-conjugating enzyme CDC34	CDC34
Tb927.10.11500	1.3642e-12	-0.319798	0.229	0.773	1.53008e-08	conserved protein	N/A
Tb927.10.9670	1.22335e-14	-0.318651	0.188	0.773	1.37211e-10	ADP-ribosylation factor family, putative	N/A
Tb927.11.15160	1.14884e-06	-0.317786	0.875	0.698	0.0128853	hypothetical protein, conserved	N/A
Tb927.3.3060	7.77673e-17	-0.314994	1	0.605	8.72238e-13	Purine-Responsive Element Binding Protein 2	PuREBP2
Tb927.11.11450	1.81452e-13	-0.313442	0.083	0.663	2.03516e-09	Galactose oxidase, central domain containing protein, putative	N/A
Tb927.8.5500	4.40552e-09	-0.310978	0.333	0.797	4.94123e-05	calcium/calmodulin-dependent protein kinase, putative	N/A
Tb927.11.13260	2.20377e-10	-0.31	0.292	0.767	2.47174e-06	hypothetical protein, conserved	N/A
Tb927.9.10200	4.86961e-08	-0.307019	0.979	0.762	0.000546175	hypothetical protein, conserved	N/A
Tb927.6.850	1.19867e-07	-0.30038	1	0.791	0.00134443	ccr4-not transcription complex subunit 2	NOT2
Tb927.3.770	1.29179e-12	-0.3001	0.229	0.773	1.44887e-08	Mitochondrial SSU ribosomal protein, putative	mS33
Tb927.7.2240	2.62015e-06	-0.299424	0.542	0.43	0.0293877	hypothetical protein, conserved	N/A
Tb927.6.2790	2.89354e-17	-0.298042	1	0.622	3.24539e-13	L-threonine 3-dehydrogenase	TDH
Tb927.11.1610	2.15782e-07	-0.2966	0.333	0.767	0.00242021	Exocyst complex component Sec6, putative	N/A
Tb927.8.3820	1.26624e-06	-0.295576	0.375	0.756	0.0142022	Stress granule protein	N/A
Tb927.9.9380	2.80848e-08	-0.293219	0.333	0.762	0.000314999	sphingomyelin/ceramide phosphorylethanolamine synthase, bifunctional	SLS4
Tb927.11.5550	6.84575e-13	-0.292637	0.208	0.773	7.6782e-09	DNA polymerase theta	POLQ
Tb927.2.5930	2.02527e-10	-0.291952	0.333	0.808	2.27154e-06	hypothetical protein, conserved	N/A
Tb927.9.7500	1.00782e-11	-0.290392	0.958	0.57	1.13037e-07	hypothetical protein	N/A
Tb927.3.3340	3.15844e-08	-0.289947	0.292	0.744	0.00035425	3', 5'-cyclic nucleotide phosphodiesterase, putative	PDED
Tb927.11.14705	1.42112e-09	-0.28899	1	0.762	1.59393e-05	hypothetical protein	N/A
Tb927.5.3410	8.57958e-13	-0.287305	0.25	0.808	9.62286e-09	Mitochondrial ribosomal protein L9	MRPL9
Tb927.7.1710	1.06458e-12	-0.286994	0.188	0.744	1.19403e-08	eukaryotic peptide chain release factor subunit 1, putative	N/A
Tb927.9.7520	1.98375e-12	-0.286825	0.958	0.57	2.22497e-08	hypothetical protein, conserved	N/A
Tb927.11.11300	2.07207e-18	-0.286171	0.146	0.785	2.32403e-14	hypothetical protein, conserved	N/A
Tb927.8.5490	4.86481e-07	-0.285765	0.375	0.785	0.00545637	Nucleolar protein,Nop52, putative	N/A
Tb927.5.3030	1.99737e-08	-0.285292	0.312	0.762	0.000224025	Intraflagellar transport protein 121	IFT121
Tb927.3.4720	8.54055e-11	-0.284938	0.229	0.715	9.57909e-07	dynamin-1-like protein	DLP1
Tb927.7.950	1.46155e-12	-0.284885	0.104	0.669	1.63927e-08	Polycystin cation channel, putative	MLP
Tb927.10.10200	3.1221e-10	-0.283508	0.292	0.791	3.50175e-06	hypothetical protein, conserved	N/A
Tb927.7.5120	1.77055e-14	-0.282466	0.083	0.68	1.98585e-10	SpoU rRNA Methylase family, putative	N/A
Tb927.7.2980	4.69943e-07	-0.281439	0.354	0.773	0.00527088	Nitroreductase family, putative	N/A
Tb927.9.5960	7.989e-08	-0.279934	0.333	0.773	0.000896046	succinate dehydrogenase iron-sulfur subunit, putative	SDH2C
Tb927.3.1955	1.69649e-07	-0.278741	0.396	0.791	0.00190278	Vacuolar protein sorting-associated protein 55 homolog	N/A
Tb927.2.4050	3.69488e-08	-0.277173	0.333	0.779	0.000414417	hypothetical protein, conserved	N/A
Tb927.10.4900	2.84333e-11	-0.275094	0.167	0.715	3.18908e-07	TPR-repeat-containing chaperone protein DNAJ, putative	J52
Tb927.11.11670	1.27993e-06	-0.274957	0.375	0.779	0.0143557	dolichyl-lipid chaperone, putative	RFT1
Tb927.8.7030	7.45507e-11	-0.272996	0.229	0.762	8.36161e-07	hypothetical protein, conserved	N/A
Tb927.11.9900	5.11673e-10	-0.26958	0.292	0.785	5.73892e-06	phytoene synthase, putative	N/A
Tb927.8.3780	1.60941e-09	-0.268412	0.312	0.773	1.80511e-05	MORN repeat, putative	N/A
Tb927.2.5720	2.01962e-12	-0.267892	0.188	0.762	2.2652e-08	hypothetical protein	N/A
Tb927.4.1870	3.02404e-13	-0.267872	0.958	0.564	3.39176e-09	Serine/threonine-protein phosphatase 2A catalytic subunit, putative	N/A
Tb927.6.2920	7.69356e-07	-0.265268	0.25	0.669	0.0086291	hypothetical protein, conserved	N/A
Tb927.11.5070	3.42225e-09	-0.264445	0.271	0.738	3.83839e-05	GPI ethanolamine phosphate transferase 3, putative	GPI13
Tb927.11.5110	2.62499e-12	-0.263397	0.188	0.762	2.94419e-08	hypothetical protein, conserved	N/A
Tb927.10.9760	3.96135e-08	-0.262456	0.292	0.75	0.000444305	alternative oxidase	AOX2
Tb927.11.14450	3.97141e-14	-0.262265	0.167	0.75	4.45433e-10	hypothetical protein, conserved	N/A
Tb927.3.3090	2.08168e-08	-0.262052	0.354	0.785	0.000233481	helicase, putative	N/A
Tb927.11.10260	1.47474e-06	-0.262022	0.354	0.762	0.0165407	Peroxin 3, putative	PEX3
Tb927.7.6810	7.91213e-10	-0.260895	0.354	0.82	8.87425e-06	EF-hand domain pair, putative	N/A
Tb927.7.2020	1.80087e-06	-0.260266	1	0.797	0.0201985	retrotransposon hot spot protein 7 (RHS7), putative	N/A
Tb927.8.3410	1.41742e-12	-0.258771	0.979	0.616	1.58978e-08	Inositol hexakisphosphate, putative	N/A
Tb927.10.750	5.40444e-07	-0.258391	1	0.791	0.00606162	hypothetical protein, conserved	N/A
Tb927.11.5190	3.08078e-07	-0.257849	0.792	0.523	0.0034554	leucine-rich repeat protein (LRRP), putative	N/A
Tb927.10.1960	4.87703e-09	-0.25667	0.25	0.738	5.47007e-05	hypothetical protein, conserved	N/A
Tb927.11.5080	1.81735e-15	-0.256529	0.667	0.285	2.03833e-11	hypothetical protein, conserved	N/A
Tb927.2.4090	3.06057e-08	-0.255886	0.312	0.756	0.000343273	signal recognition particle receptor beta subunit, putative	N/A
Tb927.7.2770	1.68594e-09	-0.255863	0.292	0.767	1.89094e-05	hypothetical protein, conserved	N/A
Tb927.4.4960	2.52755e-08	-0.255089	0.771	0.483	0.00028349	zinc transporter, putative	ZnT
Tb927.3.5590	7.18862e-09	-0.254055	0.292	0.773	8.06276e-05	hypothetical protein, conserved	N/A
Tb927.7.940	3.61817e-09	-0.253078	0.188	0.645	4.05814e-05	protein kinase C substrate protein, heavy chain, putative	N/A
Tb927.5.730	2.47221e-16	-0.252489	0.125	0.715	2.77283e-12	hypothetical protein	N/A
Tb927.11.5900	1.43386e-13	-0.252436	0.188	0.767	1.60822e-09	hypothetical protein, conserved	N/A
Tb927.8.2660	9.35547e-08	-0.25213	1	0.756	0.00104931	Galactose oxidase, central domain containing protein, putative	N/A
Tb927.10.6790	3.24736e-14	-0.251926	0.167	0.767	3.64224e-10	Gamma-tubulin complex component 3-like protein	GCP3L
Tb927.11.2160	1.67039e-06	-0.250446	0.542	0.448	0.0187351	hypothetical protein, conserved	N/A
Tb927.9.13320	2.86253e-09	-0.250384	0.333	0.808	3.21061e-05	hypothetical protein, conserved	N/A
Tb927.11.12340	1.85912e-08	-0.250273	0.292	0.762	0.000208519	predicted Zinc finger, C3HC4 type (RING finger) protein	N/A
Tb927.8.550	4.81718e-08	0.25006	0.979	0.599	0.000540294	peptide methionine sulfoxide reductase, putative	N/A
Tb927.8.690	5.9191e-23	0.250605	0.833	0.134	6.63887e-19	peptidyl-prolyl cis-trans isomerase	PIN1
Tb927.10.7850	7.7171e-26	0.250779	0.917	0.186	8.6555e-22	protein-L-isoaspartate, putative	N/A
Tb927.5.510	5.4023e-09	0.25142	0.458	0.773	6.05922e-05	putative succinate dehydrogenase subunit	SDH10
Tb927.10.15310	6.78463e-08	0.252345	1	0.674	0.000760964	hypothetical protein, conserved	N/A
Tb927.3.750	2.56923e-15	0.252592	0.729	0.18	2.88165e-11	SET domain protein 12	SET12
Tb927.11.10510	1.12272e-21	0.252604	0.979	0.273	1.25924e-17	ubiquinone biosynthesis methyltransferase, putative	N/A
Tb927.7.740	2.90798e-09	0.253713	0.5	0.093	3.26159e-05	chaperone protein DnaJ, putative	J28
Tb927.10.2870	4.41961e-07	0.254237	0.708	0.32	0.00495703	hypothetical protein, conserved	N/A
Tb927.10.6200	7.69898e-32	0.254537	1	0.215	8.63517e-28	hypothetical protein, conserved	N/A
Tb927.10.13590	9.8211e-10	0.254561	0.875	0.372	1.10154e-05	hypothetical protein, conserved	N/A
Tb927.6.815	1.8696e-06	0.25479	0.604	0.256	0.0209694	hypothetical protein	N/A
Tb927.1.750	2.18116e-08	0.255348	0.438	0.692	0.000244638	Metal-binding domain-containing protein	N/A
Tb927.11.9295	5.58306e-15	0.255655	0.833	0.233	6.26196e-11	hypothetical protein	N/A
Tb927.3.3150	1.43562e-17	0.256703	0.708	0.105	1.61019e-13	hypothetical protein, conserved	N/A
Tb927.10.15590	1.73387e-17	0.257231	0.771	0.157	1.94471e-13	macrophage infectivity potentiator, precursor, putative	MIP
Tb8.NT.11	1.21296e-09	0.259125	1	0.599	1.36045e-05	Noncoding RNA, putative	N/A
Tb927.10.7330	4.356e-07	0.260233	1	0.75	0.00488569	40S ribosomal protein S24E, putative	N/A
Tb927.11.4540	1.59441e-06	0.260593	0.458	0.733	0.0178829	Nucleoporin NUP48	NUP48
Tb927.6.4130	8.80072e-09	0.260635	0.729	0.314	9.87089e-05	succinate dehydrogenase subunit 3	SDH3
Tb927.7.230	9.8925e-31	0.26139	1	0.151	1.10954e-26	40S ribosomal protein S33, putative	N/A
Tb927.7.6200	1.56345e-12	0.261723	0.938	0.395	1.75357e-08	chaperone protein DnaJ, putative	J26
Tb927.5.2710	2.07468e-08	0.262266	0.938	0.506	0.000232696	hypothetical protein, conserved	N/A
Tb927.10.1480	6.85725e-27	0.263075	0.958	0.157	7.69109e-23	hypothetical protein	N/A
Tb927.11.12540	1.21065e-18	0.263105	0.854	0.215	1.35786e-14	leucine-rich repeat protein (LRRP), putative	N/A
Tb927.9.8100	2.30736e-28	0.264127	1	0.174	2.58794e-24	nascent polypeptide associated complex subunit, putative	N/A
Tb927.2.4440	2.17478e-27	0.264136	1	0.285	2.43923e-23	hypothetical protein	N/A
Tb927.9.7830	4.27301e-08	0.264247	0.792	0.337	0.000479261	tRNA import complex component, putative	N/A
Tb927.1.3290	6.54291e-11	0.264952	0.979	0.5	7.33853e-07	hypothetical protein, conserved	N/A
Tb927.8.1150	7.90266e-09	0.264966	0.708	0.233	8.86363e-05	kinetoplastid kinetochore protein 9	kkt9
Tb927.3.5020	2.29953e-16	0.265492	0.792	0.198	2.57915e-12	Flagellar Member 6	FLAM6
Tb927.10.13150	2.69581e-23	0.266004	0.938	0.186	3.02362e-19	hypothetical protein, conserved	N/A
Tb927.10.10920	8.2042e-20	0.266018	1	0.36	9.20183e-16	heat shock protein, putative	N/A
Tb927.6.2610	2.97594e-10	0.26682	0.792	0.279	3.33782e-06	hypothetical protein, conserved	N/A
Tb927.8.7520	1.82179e-06	0.26716	0.646	0.25	0.0204332	aminopeptidase, putative	N/A
Tb927.11.7520	5.4018e-08	0.267544	0.812	0.366	0.000605866	hypothetical protein, conserved	N/A
Tb927.3.3030	3.56666e-10	0.267623	0.896	0.43	4.00037e-06	phosphatidylcholine transfer protein, putative	N/A
Tb927.9.1850	7.99295e-27	0.267772	0.958	0.203	8.96489e-23	60S ribosomal protein L35, putative	N/A
Tb927.7.6850	1.60793e-06	0.26786	1	0.715	0.0180345	trans-sialidase	TS
Tb927.10.9800	4.1163e-25	0.268241	0.979	0.25	4.61684e-21	60S ribosomal protein L22	N/A
Tb927.3.4590	2.80668e-13	0.26861	0.854	0.326	3.14797e-09	hypothetical protein, conserved	N/A
Tb927.5.3350	1.64491e-24	0.268743	0.958	0.25	1.84493e-20	iron superoxide dismutase A, mitochondrial	FeSODA
Tb11.v5.0542	2.86419e-28	0.269418	0.979	0.198	3.21247e-24	hypothetical protein, conserved	N/A
Tb11.v5.0513	1.44437e-17	0.269554	1	0.366	1.62001e-13	NLI interacting factor-like phosphatase, putative	N/A
Tb927.10.14930	1.33488e-12	0.26958	1	0.547	1.4972e-08	Zinc finger CCCH domain-containing protein 39	ZC3H39
Tb927.10.13320	6.95442e-07	0.270139	0.604	0.238	0.00780008	DNA-directed RNA polymerase II/III subunit, putative	RPB5
Tb927.8.2620	3.80532e-11	0.270635	0.708	0.227	4.26805e-07	SUMO-interacting motif-containing protein	N/A
Tb927.6.1510	7.63706e-24	0.270961	0.896	0.192	8.56572e-20	lysyl-tRNA synthetase, putative	N/A
Tb927.9.8000	8.47011e-09	0.271086	0.812	0.384	9.50008e-05	ubiquitin-protein ligase, putative	N/A
Tb927.7.4190	4.64488e-10	0.271347	0.896	0.453	5.2097e-06	zinc finger domain, LSD1 subclass, putative	N/A
Tb927.9.13520	9.59936e-11	0.271426	0.979	0.529	1.07666e-06	Importin 1	IMP1
Tb927.10.8710	3.36079e-14	0.271537	0.708	0.134	3.76946e-10	centrin-3	CETN3
Tb927.11.15720	1.8767e-20	0.271863	1	0.401	2.10491e-16	hypothetical protein	N/A
Tb927.11.3670	1.01888e-07	0.272466	0.625	0.209	0.00114278	Mitoribosomal SSU assembly factor 16	mt-SAF16
Tb927.10.3970	5.94905e-14	0.273329	0.812	0.267	6.67245e-10	hypothetical protein, conserved	N/A
Tb927.7.2740	4.17689e-10	0.273458	0.708	0.203	4.6848e-06	hypothetical protein, conserved	N/A
Tb927.11.13700	5.97517e-08	0.274395	0.958	0.558	0.000670175	Basal body protein	BLD10
Tb927.11.14890	1.75398e-24	0.27476	0.938	0.186	1.96727e-20	DNA polymerase alpha/epsilon subunit B, putative	N/A
Tb927.10.4120	1.97746e-30	0.274858	1	0.169	2.21792e-26	60S ribosomal protein L30	RPL30
Tb927.8.6170	2.83408e-16	0.275998	0.938	0.36	3.17871e-12	transketolase, putative	TK
Tb927.2.5160	1.51231e-10	0.276265	0.646	0.157	1.6962e-06	Chaperone protein DnaJ 2	J2
Tb927.10.2380	1.61906e-07	0.276965	0.688	0.267	0.00181594	Tetratricopeptide repeat, putative	N/A
Tb927.5.170	5.09073e-07	0.277527	0.979	0.645	0.00570976	hypothetical protein, conserved	N/A
Tb927.7.1600	9.93513e-32	0.277923	1	0.169	1.11432e-27	C-1-tetrahydrofolate synthase, cytoplasmic, putative	DHCH1
Tb927.8.7530	4.24909e-11	0.278026	0.917	0.413	4.76578e-07	3,2-trans-enoyl-CoA isomerase, mitochondrial precursor, putative	N/A
Tb927.4.3780	2.91669e-25	0.278771	0.875	0.128	3.27136e-21	hypothetical protein, conserved	N/A
Tb927.9.11410	6.1899e-07	0.278823	1	0.733	0.00694259	60S ribosomal protein L23, putative	N/A
Tb927.7.3650	6.22253e-09	0.278893	0.958	0.523	6.9792e-05	STE/STE11 serine/threonine-protein kinase, putative	N/A
Tb927.6.3240	3.0059e-18	0.279459	0.917	0.273	3.37142e-14	Flagellar pocket collar protein BILBO2	BILBO2
Tb927.4.1750	1.28477e-35	0.279944	0.958	0.099	1.441e-31	hypothetical protein, conserved	N/A
Tb927.11.6900	4.57782e-07	0.280347	0.688	0.273	0.00513448	DNA repair and recombination helicase protein PIF2	PIF2
Tb927.6.3220	3.84835e-20	0.280644	1	0.32	4.31631e-16	hypothetical protein, conserved	TZP116
Tb927.11.1930	1.80846e-06	0.280931	0.646	0.25	0.0202837	ubiquitin carboxyl-terminal hydrolase, putative	N/A
Tb927.1.4600	6.22035e-29	0.281193	0.979	0.203	6.97675e-25	cyclin-like F-box protein 1D	CFB1D
Tb927.11.4660	3.88971e-19	0.283228	0.896	0.256	4.36269e-15	Kinesin-13 2	KIN13-2
Tb11.v5.0695	1.71667e-13	0.284972	0.771	0.192	1.92542e-09	variant surface glycoprotein (VSG), putative	N/A
Tb927.9.6070	1.12666e-15	0.285291	0.979	0.384	1.26366e-11	40S ribosomal protein S3, putative	RPS3
Tb927.11.9460	4.82207e-09	0.287196	0.5	0.093	5.40844e-05	hypothetical protein, conserved	N/A
Tb927.10.13740	5.22402e-20	0.288032	0.938	0.291	5.85926e-16	Flagellum attachment zone protein 35	FAZ35
Tb927.11.12270	1.40062e-11	0.28912	0.688	0.192	1.57094e-07	drug resistence protein, putative	N/A
Tb927.10.14600	6.94449e-16	0.28957	1	0.413	7.78894e-12	40S ribosomal protein S2, putative	RPS2
Tb927.10.8900	3.31183e-30	0.289714	0.979	0.198	3.71455e-26	choline/ethanolamine phosphotransferase (CEPT)	N/A
Tb927.8.3550	8.49537e-11	0.289926	1	0.581	9.52841e-07	mitogen-activated protein kinase 3, putative	MPK3
Tb927.3.4600	1.94155e-10	0.290994	0.896	0.39	2.17765e-06	hypothetical protein, conserved	N/A
Tb927.7.3090	6.01718e-11	0.291112	0.792	0.297	6.74887e-07	Galactose oxidase, central domain containing protein, putative	N/A
Tb927.9.15870	2.90736e-32	0.292725	1	0.221	3.2609e-28	hypothetical protein	N/A
Tb927.11.9890	1.9714e-07	0.292861	0.625	0.209	0.00221113	signal recognition particle receptor alpha subunit, putative	N/A
Tb927.11.12210	7.06072e-18	0.293235	0.979	0.372	7.9193e-14	Domain of unknown function (DUF4586), putative	N/A
Tb927.3.945	1.08901e-36	0.293283	1	0.122	1.22143e-32	hypothetical protein	N/A
Tb927.8.770	2.63649e-13	0.293962	1	0.488	2.95708e-09	SUMO-interacting motif-containing protein	N/A
Tb927.4.2810	7.79595e-11	0.294829	0.854	0.366	8.74393e-07	hypothetical protein	N/A
Tb927.9.8400	3.8802e-19	0.295337	0.938	0.314	4.35204e-15	predicted zinc finger protein	N/A
Tb927.7.7170	5.37494e-11	0.295876	0.938	0.477	6.02853e-07	CYC2-like cyclin, putative	CYC4
Tb927.7.2370	1.2522e-13	0.296082	1	0.5	1.40446e-09	40S ribosomal protein S15, putative	N/A
Tb927.4.490	6.57624e-16	0.296969	1	0.465	7.37591e-12	hypothetical protein, conserved	N/A
Tb927.10.3180	3.71157e-06	0.297333	0.562	0.209	0.041629	zinc-finger of acetyl-transferase ESCO, putative	N/A
Tb927.10.12750	2.85212e-30	0.297552	1	0.186	3.19894e-26	hypothetical protein	N/A
Tb927.7.1050	1.62117e-06	0.298537	1	0.715	0.018183	40S ribosomal protein S16, putative	N/A
Tb927.11.7770	1.92809e-06	0.298832	0.979	0.663	0.0216255	oxidoreductase-like protein	N/A
Tb927.9.11960	4.29353e-06	0.298978	0.521	0.174	0.0481562	hypothetical protein, conserved	N/A
Tb927.11.11620	4.01018e-06	0.299111	0.958	0.645	0.0449782	hypothetical protein, conserved	N/A
Tb927.8.4620	1.56742e-29	0.299475	0.979	0.186	1.75802e-25	small GTP-binding protein Rab7, putative	Trab7
ND7	2.96925e-06	0.300423	1	0.733	0.0333031	#N/A	#N/A
Tb927.6.5010	9.681e-07	0.300508	1	0.709	0.0108582	hypothetical protein, conserved	N/A
Tb927.3.2900	1.40033e-16	0.302055	1	0.442	1.57061e-12	eukaryotic translation initiation factor 2 subunit alpha	EIF2A
Tb927.11.13670	8.94159e-14	0.302754	1	0.465	1.00289e-09	hypothetical protein, conserved	N/A
Tb927.6.5080	2.74994e-18	0.304107	0.958	0.326	3.08433e-14	Protein of unknown function (DUF3808), putative	N/A
Tb927.6.800	1.23433e-18	0.304366	0.792	0.151	1.38442e-14	receptor-type adenylate cyclase GRESAG 4, putative	N/A
Tb927.11.3580	4.59243e-15	0.305453	0.833	0.221	5.15087e-11	Thiamin pyrophosphokinase, vitamin B1 binding domain containing protein, putative	N/A
Tb927.6.1990	1.33279e-11	0.306023	0.938	0.453	1.49486e-07	hypothetical protein, conserved	N/A
Tb927.7.1580	1.0046e-16	0.306694	0.917	0.302	1.12676e-12	Vps52 / Sac2 family, putative	N/A
Tb927.9.15470	3.77783e-14	0.307623	1	0.477	4.23722e-10	kinetoplastid-specific kinesin, group 2	KifX2A
Tb927.7.3820	2.81702e-24	0.307896	0.938	0.186	3.15957e-20	hypothetical protein, conserved	N/A
Tb927.10.11540	9.76546e-20	0.308186	0.979	0.314	1.09529e-15	40S ribosomal protein S3, putative	RPS3
Tb927.7.4390	9.87918e-27	0.309224	0.958	0.18	1.10805e-22	threonine synthase, putative	N/A
Tb927.10.570	4.76406e-15	0.309365	0.875	0.291	5.34337e-11	Sec8 exocyst complex component specific domain containing protein, putative	N/A
Tb927.4.1720	4.73504e-23	0.309632	0.938	0.169	5.31082e-19	Nucleoside diphosphate kinase 3	NDPK3
Tb927.10.1630	1.21573e-15	0.309966	0.792	0.192	1.36356e-11	atp-binding cassette sub-family e member 1	ABCE1
Tb927.10.290	5.17219e-20	0.311158	0.875	0.192	5.80113e-16	proteasome alpha 2 subunit, putative	N/A
Tb927.11.11820	2.51646e-13	0.311197	1	0.523	2.82246e-09	40S ribosomal protein S17, putative	N/A
Tb927.8.2000	6.30075e-08	0.311538	1	0.68	0.000706692	cyclophilin, putative	NCP1
Tb05.5K5.250	6.01181e-10	0.312478	0.688	0.209	6.74284e-06	hypothetical protein	N/A
Tb927.7.3410	1.34577e-27	0.313582	0.938	0.145	1.50941e-23	centrin-4	Centrin4
Tb927.7.640	4.7399e-17	0.315158	0.979	0.407	5.31627e-13	hypothetical protein, conserved	N/A
Tb927.11.4760	3.91817e-20	0.315237	0.979	0.331	4.39462e-16	hypothetical protein	N/A
Tb927.11.12400	1.06846e-16	0.317133	1	0.43	1.19839e-12	hypothetical protein, conserved	N/A
Tb927.9.1410	1.96784e-07	0.317291	0.562	0.169	0.00220712	SUMO-interacting motif-containing protein	N/A
Tb927.9.13100	3.45161e-18	0.321011	0.833	0.169	3.87133e-14	ankyrin repeat protein, putative	N/A
Tb927.2.5290	1.12132e-12	0.321421	1	0.5	1.25767e-08	hypothetical protein, conserved	N/A
Tb927.7.2420	4.33306e-22	0.322429	1	0.366	4.85996e-18	glycogen synthase kinase-3 alpha, putative	GSK3A
Tb927.11.1410	1.89645e-06	0.322648	0.5	0.151	0.0212706	class I transcription factor A, subunit 3	CITFA-3
Tb927.7.2340	9.4857e-08	0.323115	1	0.715	0.00106392	40S ribosomal protein S15, putative	N/A
Tb927.11.1030	4.26572e-10	0.323735	1	0.581	4.78443e-06	kinetoplastid kinetochore protein 7	kkt7
Tb927.5.4370	4.06203e-18	0.323837	0.958	0.36	4.55598e-14	hypothetical protein, conserved	N/A
Tb927.6.4270	2.63198e-06	0.323967	0.667	0.273	0.0295203	hypothetical protein, conserved	N/A
Tb927.10.14370	7.63871e-25	0.326718	1	0.267	8.56758e-21	hypothetical protein, conserved	N/A
Tb927.8.1360	2.46887e-28	0.327382	1	0.186	2.76908e-24	Dynein heavy chain, N-terminal region 2, putative	N/A
Tb927.6.860	1.68203e-19	0.327511	1	0.372	1.88656e-15	hypothetical protein	N/A
Tb927.9.11720	5.54861e-27	0.329589	1	0.244	6.22332e-23	Iron-sulfur cluster assembly protein	ISCU
Tb927.7.6880	4.64187e-14	0.329994	0.958	0.378	5.20632e-10	hypothetical protein, conserved	N/A
Tb927.10.15410	5.46703e-09	0.330333	1	0.622	6.13182e-05	glycosomal malate dehydrogenase	gMDH
Tb927.2.1290	2.30496e-09	0.330517	0.646	0.198	2.58524e-05	hypothetical protein	N/A
Tb927.7.5180	2.11832e-14	0.331537	0.979	0.401	2.37591e-10	60S ribosomal protein L23a, putative	N/A
Tb927.10.9990	1.36809e-18	0.332247	0.938	0.314	1.53445e-14	non-canonical purine NTP pyrophosphatase, RdgB/HAM1 family, putative	N/A
Tb927.7.6680	5.66605e-07	0.333498	1	0.698	0.00635504	STE/STE11 serine/threonine-protein kinase, putative	N/A
Tb927.10.10640	2.32039e-32	0.334241	0.938	0.087	2.60255e-28	hypothetical protein, conserved	N/A
Tb927.4.4550	4.27767e-06	0.334396	0.625	0.256	0.0479783	Purine-Responsive Element Binding Protein 1	PuREBP1
Tb927.4.1930	3.15003e-08	0.335016	0.979	0.593	0.000353307	eukaryotic translation initiation factor 3 subunit g	EIF3G
Tb927.6.2400	1.43393e-25	0.33656	1	0.256	1.6083e-21	Gamma-tubulin complex component 4	GCP4
Tb927.7.4170	6.89592e-10	0.336626	0.938	0.488	7.73447e-06	Fatty acid elongase	ELO2
Tb927.11.16130	1.49359e-20	0.33686	0.896	0.186	1.67522e-16	nucleoside diphosphate kinase	NDPK
Tb927.8.7690	2.08568e-18	0.336886	0.979	0.337	2.3393e-14	amino acid transporter (pseudogene), putative	N/A
Tb927.10.7180	1.04412e-26	0.337533	1	0.262	1.17109e-22	cysteine-rich, acidic integral membrane protein precursor	CRAM
Tb927.9.1340	4.63646e-18	0.339177	1	0.39	5.20026e-14	Myosin-like protein 2	MLP2
Tb927.11.2500	3.37933e-13	0.341124	1	0.483	3.79026e-09	Metallocarboxypeptidase 1	MCP1
Tb927.10.550	1.38326e-10	0.342422	0.688	0.198	1.55146e-06	hypothetical protein, conserved	N/A
Tb927.9.15320	2.6995e-11	0.343043	1	0.541	3.02776e-07	hypothetical protein, conserved	N/A
Tb927.9.12240	2.88352e-22	0.343232	0.979	0.244	3.23415e-18	60S ribosomal subunit protein L31, putative	N/A
Tb927.9.8070	1.65183e-29	0.343545	1	0.215	1.8527e-25	QM-like protein	QM
Tb927.2.4710	1.233e-09	0.343589	1	0.616	1.38294e-05	RNA-binding protein, putative	RRM1
Tb927.3.1920	3.52816e-08	0.345053	1	0.651	0.000395719	General negative regulator of transcription subunit 5	NOT5
Tb927.10.6640	9.48151e-11	0.34514	0.792	0.302	1.06345e-06	transmembrane emp24 domain-containing protein	N/A
Tb927.5.3600	2.95011e-19	0.345657	0.833	0.163	3.30885e-15	ATP-dependent DEAD/H RNA helicase, putative	N/A
Tb927.9.15420	1.42852e-12	0.346374	1	0.506	1.60223e-08	60S ribosomal protein L32	N/A
Tb927.11.16780	3.38585e-15	0.348491	1	0.477	3.79757e-11	hypothetical protein	N/A
Tb927.11.4720	1.4446e-08	0.350196	1	0.721	0.000162026	hypothetical protein, conserved	N/A
Tb927.10.13500	9.07051e-22	0.351819	1	0.314	1.01735e-17	60S ribosomal protein L10a	N/A
Tb927.11.13490	7.47916e-07	0.352429	0.521	0.157	0.00838863	hypothetical protein, conserved	N/A
Tb927.6.5120	2.64734e-11	0.355158	1	0.541	2.96926e-07	60S acidic ribosomal protein P2, putative	N/A
Tb927.10.13400	4.37221e-12	0.356496	0.833	0.308	4.90387e-08	Phosphatidic acid phostphatase, putative	N/A
Tb927.11.6180	6.17246e-22	0.356819	1	0.337	6.92303e-18	60S ribosomal protein L28, putative	N/A
Tb927.4.1100	1.28174e-23	0.360188	0.979	0.25	1.4376e-19	ribosomal protein L21E (60S), putative	N/A
RPS12	4.38536e-11	0.361199	1	0.581	4.91862e-07	#N/A	#N/A
Tb927.10.2200	1.03768e-06	0.361385	0.792	0.419	0.0116386	hypothetical protein, conserved	N/A
Tb927.11.4620	6.80146e-11	0.361451	1	0.581	7.62852e-07	hypothetical protein, conserved	N/A
Tb927.8.1520	2.40471e-21	0.361737	0.812	0.116	2.69712e-17	NUDIX family hydrolase, putative	N/A
Tb927.8.4450	9.83603e-08	0.362382	0.833	0.407	0.00110321	RNA-binding protein, putative	RBP11
Tb927.8.1460	1.95938e-06	0.363998	0.688	0.302	0.0219764	EamA-like transporter family, putative	N/A
Tb927.10.13260	7.50253e-24	0.366525	0.917	0.186	8.41484e-20	hypothetical protein, conserved	N/A
Tb927.6.820	1.54431e-26	0.367963	1	0.244	1.7321e-22	Pumilio homology domain family member 4	PUF4
Tb927.3.4560	1.34568e-09	0.369903	0.917	0.459	1.50931e-05	5'-AMP-activated protein kinase catalytic subunit alpha, putative	N/A
Tb927.10.5910	6.51929e-11	0.370811	0.833	0.326	7.31204e-07	Basal body protein	BBP86
Tb927.11.14020	1.60543e-12	0.374049	0.958	0.419	1.80065e-08	nuclear RNA binding domain 2	NRBD2
Tb927.11.16200	2.15948e-15	0.37587	1	0.459	2.42208e-11	cytoskeleton-associated protein 17	CAP17
Tb927.3.3250	1.03922e-07	0.377446	0.583	0.18	0.00116559	hypothetical protein, conserved	N/A
Tb927.4.1980	1.38968e-08	0.377449	0.375	0.593	0.000155867	hypothetical protein, conserved	N/A
Tb927.11.5220	2.24807e-12	0.378883	0.708	0.169	2.52143e-08	chaperone protein DnaJ, putative	N/A
Tb927.10.10890	5.05441e-27	0.381643	1	0.221	5.66902e-23	heat shock protein, putative	N/A
Tb927.4.4380	2.60557e-08	0.38335	0.833	0.395	0.000292241	Pyrophosphate-energized vacuolar membrane proton pump 1	VP1
Tb927.8.1760	6.51159e-23	0.38601	1	0.262	7.3034e-19	hypothetical protein	N/A
Tb927.11.12850	1.91046e-14	0.386463	0.875	0.297	2.14277e-10	oligopeptidase b	OPB
Tb927.10.14650	1.41635e-06	0.387236	0.458	0.116	0.0158858	hypothetical protein, conserved	N/A
Tb927.11.7100	3.71594e-22	0.388333	0.917	0.18	4.1678e-18	cytoplasmic translation machinery associated protein, putative	N/A
Tb927.1.1270	1.80974e-17	0.390727	1	0.401	2.0298e-13	homocysteine S-methyltransferase, putative	N/A
Tb927.6.3090	1.77598e-11	0.393314	0.75	0.238	1.99194e-07	microtubule associated protein xmap215	XMAP215
Tb927.10.3790	3.29983e-12	0.393761	0.854	0.308	3.70109e-08	hypothetical protein, conserved	N/A
Tb927.11.18720	4.73099e-22	0.39425	1	0.297	5.30628e-18	variant surface protein (VSG), putative	N/A
Tb927.6.3170	1.42645e-22	0.395382	0.979	0.273	1.59991e-18	hypothetical protein, conserved	N/A
Tb927.2.1860	6.97879e-17	0.396047	0.979	0.36	7.82741e-13	RNA editing mediator complex protein 2	REMC2
Tb927.11.13240	1.77146e-08	0.396351	0.521	0.128	0.000198686	RNA polymerase subunit, putative	RPC25
Tb927.11.15590	6.76067e-27	0.397509	0.833	0.064	7.58276e-23	hypothetical protein, conserved	N/A
Tb927.6.4690	8.06459e-09	0.397694	1	0.634	9.04525e-05	60S ribosomal protein L9, putative	N/A
Tb927.1.2210	2.22803e-19	0.399125	0.896	0.233	2.49896e-15	nucleosome assembly protein (NAP), putative	N/A
Tb927.9.8160	2.16173e-07	0.400917	1	0.744	0.0024246	chaperone protein DnaJ, putative	J11
Tb927.11.11370	4.75833e-28	0.402042	1	0.198	5.33694e-24	receptor for activated C kinase 1	RACK1
Tb11.01.2730	2.1714e-11	0.40241	0.667	0.151	2.43544e-07	hypothetical protein, conserved	N/A
Tb927.6.590	1.66258e-15	0.406053	0.958	0.39	1.86475e-11	hypothetical protein, conserved	N/A
Tb927.10.12680	7.25728e-09	0.406338	0.979	0.57	8.13977e-05	60S ribosomal protein L34, putative	N/A
Tb927.11.5950	9.09596e-09	0.410648	1	0.628	0.00010202	hypothetical protein, conserved	N/A
Tb927.8.5710	1.68626e-08	0.419543	1	0.657	0.00018913	recombination initiation protein NBS1, putative	N/A
Tb927.11.10030	3.70717e-07	0.420608	0.917	0.558	0.00415796	60S ribosomal protein L29, putative	N/A
Tb927.7.5450	6.52719e-23	0.423314	1	0.297	7.3209e-19	lipin	LPN
Tb927.8.1770	1.76486e-08	0.423665	0.979	0.593	0.000197947	hypothetical protein, conserved	N/A
Tb927.2.1200	4.08589e-07	0.426935	1	0.692	0.00458273	DNA-directed RNA polymerase III subunit 2, pseudogene, putative	N/A
Tb927.11.880	2.0704e-10	0.427906	0.979	0.517	2.32216e-06	cyclophilin a	CYPA
Tb927.1.1720	2.26674e-17	0.428725	0.833	0.198	2.54237e-13	cyclophilin 15, putative	N/A
Tb927.10.14960	3.64577e-09	0.434679	0.979	0.558	4.08909e-05	hypothetical protein	N/A
Tb927.10.5480	2.66257e-11	0.436024	0.938	0.419	2.98634e-07	60S ribosomal protein L24, putative	N/A
Tb927.2.900	5.18569e-30	0.437674	0.979	0.151	5.81627e-26	hypothetical protein	N/A
Tb927.7.5900	3.79326e-27	0.438163	1	0.25	4.25452e-23	Autophagy-related protein 8.1	ATG8.1
Tb927.11.3000	5.36968e-09	0.43975	0.958	0.523	6.02264e-05	60S ribosomal protein L37, putative	N/A
Tb927.3.3660	5.35856e-23	0.441249	0.979	0.262	6.01016e-19	NADH-ubiquinone oxidoreductase complex I subunit, putative	N/A
Tb927.7.1040	3.58993e-17	0.443533	0.958	0.302	4.02647e-13	40S ribosomal protein S16, putative	N/A
Tb927.8.6580	3.423e-13	0.444739	1	0.506	3.83924e-09	Succinate dehydrogenase [ubiquinone] flavoprotein subunit, mitochondrial	SDH1
Tb927.11.16615	3.49611e-10	0.444795	1	0.587	3.92123e-06	Protein of unknown function (DUF2638), putative	N/A
Tb927.11.740	1.48475e-06	0.450682	0.729	0.797	0.016653	eukaryotic translation initiation factor 5A	EIF5A
Tb927.10.14710	1.69453e-28	0.455653	1	0.198	1.90058e-24	40S ribosomal protein S2, putative	RPS2
Tb927.5.1770	2.11883e-10	0.456488	0.958	0.477	2.37648e-06	RNA pseudouridylate synthase, putative	N/A
Tb927.11.14130	5.46707e-09	0.457126	1	0.645	6.13187e-05	ribosomal protein L18, putative	N/A
Tb927.1.600	1.14097e-25	0.459159	0.979	0.233	1.27971e-21	phosphate-repressible phosphate permease, putative	N/A
Tb927.4.190	7.00472e-10	0.465582	0.938	0.459	7.8565e-06	retrotransposon hot spot protein (RHS, pseudogene), putative	N/A
Tb927.8.4580	3.56137e-20	0.465597	1	0.326	3.99444e-16	Basal body protein	BBP58
Tb927.11.9700	1.22959e-06	0.466174	0.917	0.564	0.0137911	transcription factor BTF3, putative	N/A
Tb927.10.5460	6.04391e-21	0.469639	1	0.308	6.77885e-17	60S ribosomal protein L24, putative	N/A
Tb927.5.1110	2.80084e-09	0.470104	1	0.61	3.14142e-05	60S ribosomal protein L8, putative	N/A
Tb927.6.3210	9.97294e-18	0.470332	1	0.366	1.11857e-13	Adenylate kinase, nuclear	ADKn
Tb927.10.3280	5.39175e-16	0.471313	1	0.407	6.04739e-12	60S ribosomal proteins L38, putative	N/A
Tb927.10.1080	1.82703e-08	0.474305	0.75	0.279	0.00020492	40S ribosomal protein S23, putative	RPS23
Tb927.7.3680	5.06453e-10	0.475547	0.896	0.395	5.68038e-06	ubiquitin/ribosomal protein S27a, putative	N/A
Tb927.8.6030	7.15643e-19	0.479086	1	0.337	8.02666e-15	60S ribosomal protein L12, putative	N/A
Tb927.6.640	3.86396e-09	0.483535	1	0.616	4.33382e-05	ApaH-like phosphatase ALPH1	ALPH1
Tb11.v5.0456	2.95505e-06	0.489464	1	0.791	0.0331439	receptor-type adenylate cyclase GRESAG 4, putative	N/A
Tb927.10.14000	2.39577e-07	0.489498	0.854	0.424	0.00268709	aconitase	ACO
Tb927.8.6150	2.07639e-11	0.493556	1	0.599	2.32888e-07	40S ribosomal protein S8, putative	N/A
Tb927.3.5660	6.31392e-09	0.500191	1	0.663	7.08169e-05	UDP-GlcNAc:alpha3-D-mannoside beta-1,2-N-acetylglucosaminyltransferase I	GnTI
Tb927.10.7400	2.94848e-16	0.503765	0.771	0.145	3.30702e-12	predicted zinc finger protein	N/A
Tb927.6.4530	2.94096e-35	0.507295	1	0.11	3.29858e-31	RNA-binding protein, putative	RBP17
Tb927.1.3150	3.36106e-07	0.509547	0.729	0.297	0.00376977	hypothetical protein, conserved	N/A
Tb927.11.6330	5.37483e-19	0.510421	0.917	0.238	6.02841e-15	6-phosphogluconolactonase	6PGL
Tb927.11.1020	5.85808e-13	0.518868	0.979	0.442	6.57042e-09	ribokinase, putative	N/A
Tb927.10.8410	1.19498e-19	0.519781	0.979	0.302	1.34029e-15	hypothetical protein, conserved	N/A
Tb927.9.15190	6.42213e-11	0.521963	0.771	0.233	7.20307e-07	ribosomal protein L15, putative	N/A
Tb927.7.4180	1.72476e-14	0.523506	1	0.465	1.93449e-10	Fatty acid elongase	ELO1
Tb927.8.1130	1.23643e-14	0.528558	0.958	0.384	1.38678e-10	protein phosphatase with EF-Hand domains, putative	N/A
Tb927.11.11230	1.09379e-07	0.529391	0.938	0.558	0.0012268	60S ribosomal protein L14, putative	N/A
Tb11.v5.0153	3.03642e-09	0.530461	0.938	0.494	3.40565e-05	BarP protein, putative	N/A
Tb927.4.3950	2.00038e-06	0.530991	0.854	0.459	0.0224362	cytoskeleton-associated protein CAP5.5, putative	CAP5.5
Tb927.11.8200	1.61892e-06	0.531663	0.854	0.453	0.0181578	ribosomal protein S26, putative	N/A
Tb927.10.220	1.99501e-19	0.536564	0.917	0.215	2.23761e-15	60S ribosomal protein L37a, putative	N/A
Tb927.9.8905	4.63028e-08	0.537361	0.979	0.68	0.000519332	hypothetical protein	N/A
Tb927.11.2060	8.14043e-12	0.53896	1	0.576	9.1303e-08	60S acidic ribosomal protein P0, putative	N/A
Tb927.11.13570	4.36807e-28	0.540825	1	0.203	4.89923e-24	hypothetical protein, conserved	N/A
Tb927.11.11680	1.02135e-07	0.555001	0.958	0.57	0.00114554	2-oxoglutarate dehydrogenase E2 component, putative	N/A
Tb927.7.3550	2.32402e-06	0.565765	1	0.727	0.0260662	cytoskeleton associated protein, putative	WCB
Tb927.11.16280	2.36446e-06	0.56796	1	0.785	0.0265198	60S ribosomal protein L8, putative	N/A
Tb927.4.1800	1.33171e-14	0.577878	1	0.442	1.49365e-10	Mitochondrial ribosomal protein L3	MRPL3
Tb927.5.2620	2.11057e-06	0.577888	0.979	0.663	0.0236721	hypothetical protein, conserved	N/A
Tb927.9.12200	1.57957e-31	0.581667	1	0.145	1.77164e-27	60S ribosomal subunit protein L31, putative	N/A
Tb927.9.4130	4.35594e-07	0.586564	1	0.709	0.00488562	hypothetical protein, conserved	N/A
Tb927.8.1330	1.72275e-07	0.590028	1	0.75	0.00193224	60S ribosomal protein L7a, putative	N/A
Tb927.8.6180	8.64186e-08	0.591303	0.979	0.628	0.000969271	60S ribosomal protein L26, putative	N/A
Tb927.11.9710	1.68061e-23	0.594688	1	0.244	1.88497e-19	60S ribosomal protein L10a, putative	RPL10A
Tb927.8.5110	1.9651e-10	0.595472	1	0.57	2.20406e-06	hypothetical protein, conserved	N/A
Tb927.10.11630	4.51168e-10	0.601655	1	0.581	5.0603e-06	PSP1 C-terminal conserved region, putative	N/A
Tb927.4.1220	5.08384e-10	0.604517	0.729	0.308	5.70204e-06	leucine-rich repeat protein (LRRP), putative	N/A
Tb927.9.7470	3.48404e-07	0.61873	1	0.698	0.0039077	purine nucleoside transporter	NT10
Tb927.10.1090	3.71232e-13	0.622074	1	0.512	4.16373e-09	40S ribosomal protein S23, putative	RPS23
Tb927.3.3320	1.12672e-10	0.626647	1	0.669	1.26372e-06	60S ribosomal protein L13, putative	N/A
Tb927.10.560	1.76062e-08	0.635942	1	0.814	0.000197472	40S ribosomal proteins S11, putative	N/A
Tb927.8.1340	1.31229e-13	0.642997	1	0.471	1.47186e-09	60S ribosomal protein L7a, putative	N/A
Tb927.10.12700	1.3575e-12	0.643341	1	0.5	1.52258e-08	pyruvate dehydrogenase E1 alpha subunit, putative	N/A
Tb927.10.190	4.88037e-09	0.654526	0.688	0.773	5.47382e-05	40S ribosomal protein S6, putative	N/A
Tb1.NT.27	2.80578e-14	0.667361	0.958	0.797	3.14697e-10	Noncoding RNA, putative	N/A
MURF4	2.72642e-06	0.678438	1	0.901	0.0305795	#N/A	#N/A
Tb927.11.2050	2.76275e-12	0.680713	1	0.686	3.0987e-08	60S acidic ribosomal protein P0, putative	N/A
Tb927.10.4570	1.76278e-11	0.688446	0.958	0.442	1.97713e-07	elongation factor 2	N/A
Tb927.10.14540	1.6064e-08	0.699148	1	0.645	0.000180174	hypothetical protein	N/A
Tb927.10.2000	7.73085e-21	0.704146	0.875	0.151	8.67092e-17	actin-like protein, putative	N/A
Tb927.11.6510	6.74029e-20	0.721789	1	0.314	7.55991e-16	40S ribosomal protein S21, putative	N/A
Tb927.8.1110	1.97284e-06	0.742124	1	0.814	0.0221274	40S ribosomal protein S9, putative	N/A
Tb927.5.1610	1.8642e-13	0.763341	1	0.477	2.09088e-09	60S ribosomal protein L13a, putative	N/A
Tb927.11.9730	7.88248e-07	0.763608	0.979	0.791	0.00884099	60S ribosomal protein L34, putative	N/A
Tb927.10.5610	7.44492e-09	0.763829	0.875	0.407	8.35023e-05	40S ribosomal protein S9, putative	N/A
Tb927.3.5050	1.81153e-06	0.784602	1	0.866	0.0203181	60S ribosomal protein L4	N/A
Tb927.9.11380	1.3035e-13	0.801087	1	0.64	1.46201e-09	60S ribosomal protein L23, putative	N/A
Tb927.11.19810	5.23147e-10	0.830834	0.875	0.663	5.86762e-06	hypothetical protein	N/A
Tb927.7.5940	2.21098e-14	0.852413	1	0.669	2.47983e-10	Protein Associated with Differentiation	PAD2
Tb927.9.14370	3.2989e-08	0.870808	0.979	0.831	0.000370004	60S ribosomal protein L26, putative	N/A
Tb927.4.2180	7.57899e-08	0.898014	0.938	0.721	0.00085006	60S ribosomal protein L35a, putative	N/A
Tb927.11.6140	3.35316e-07	0.899284	0.979	0.82	0.0037609	40S ribosomal protein S15A, putative	N/A
Tb927.11.6500	4.26201e-09	0.988468	0.792	0.314	4.78027e-05	40S ribosomal protein S21, putative	N/A
Tb927.11.3230	1.28912e-16	1.15726	1	0.453	1.44587e-12	60S ribosomal protein L44	N/A
Tb10.v4.0128	3.28044e-14	1.17804	1	0.634	3.67934e-10	hypothetical protein	N/A
Tb927.10.3930	3.26208e-15	1.21772	0.958	0.419	3.65875e-11	40S ribosomal protein S3A, putative	N/A
Tb927.8.6038	3.21996e-11	1.22859	0.854	0.448	3.61151e-07	ribosomal protein L41, putative	N/A
Tb11.v5.0381	9.62234e-10	1.27515	0.938	0.808	1.07924e-05	hypothetical protein, conserved	N/A
Tb927.11.19800	7.74061e-17	1.28842	1	0.779	8.68187e-13	hypothetical protein	N/A
Tb11.v5.1011	1.40253e-15	1.59599	1	0.953	1.57308e-11	calpain-like cysteine peptidase, putative	N/A
Tb927.11.18700	2.45467e-14	1.76826	1	0.924	2.75316e-10	hypothetical protein, conserved	N/A
Tb11.v5.0632	1.79067e-16	1.93277	1	0.965	2.00842e-12	Sel1 repeat, putative	N/A
